# Supplementary material for: Para-Aminobenzoic Acid, Calcium, and c-di-GMP Induce Formation of Cohesive, Syp-Polysaccharide-Dependent Biofilms in Vibrio fischeri
Source: mBio. 2021 Oct 5;12(5):e02034-21. doi: 10.1128/mBio.02034-21 (PMC8546588; doi:10.1128/mBio.02034-21)
Supplement: TABLE S1 [file mbio.02034-21-st001.xlsx]

## Sheet: corrected working sheet
Gene	tTBS	tTBS	tTBS	TCPpl	TCPpl	TCPpl	pvalue	m	k	FDR	log 2 fold change	sig ttest (1=True, 0=False)	sig log2 fold change (1=True, 0=false)	both sig (only if value = 2)	x-axis	not significant	significant	cellulose genes	syp genes
VF_RS00005; VF0001 ; FMN-binding protein MioC	51	29.7	63.7	229.4	225.4	204.16	0.000170654	2352	324	0.00123882	2.19012	1	1	2	2.19012		2.90699
VF_RS00010; VF0002; tRNA uridine-5-carboxymethylaminomethyl(34) synthesis GTPase MnmE	656.2	875.16	819.7	3104.96	3347.65	3188.84	1.49897e-05	2352	66	0.00053418	2.03594	1	1	2	2.03594		3.27231
VF_RS00015; VF0003; membrane protein insertase YidC	671.16	531.3	599.2	6547.2	4151.5	4057.68	0.00611106	2352	1413	0.0101721	3.03394	1	1	2	3.03394		1.99259
VF_RS00020; No VF; membrane protein insertion efficiency factor YidD	175.44	171.6	254.8	1237.52	1104	1108.96	5.065e-05	2352	151	0.000788932	2.51935	1	1	2	2.51935		3.10296
VF_RS00025; VF0004; ribonuclease P protein component	215.56	176.22	188.3	1354.08	1193.7	1199.44	3.97829e-05	2352	130	0.000719765	2.6915	1	1	2	2.6915		3.14281
VF_RS00030; VF0005 ; 50S ribosomal protein L34	206.72	177.54	359.1	934.96	764.75	590.44	0.0107266	2352	1667	0.0151344	1.62331	1	1	2	1.62331		1.82004
VF_RS00035; VF0006 ; amino acid ABC transporter ATP-binding protein	81.6	80.52	48.3	2105.52	1236.25	1200.6	0.00817816	2352	1530	0.0125719	4.4321	1	1	2	4.4321		1.9006
VF_RS00040; VF0007 ; amino acid ABC transporter permease	15.64	24.42	33.6	543.12	403.65	407.16	0.000764003	2352	692	0.00259673	4.20013	1	1	2	4.20013		2.58557
VF_RS00045; VF0008 ; amino acid ABC transporter substrate-binding protein	105.4	74.58	70.7	4811.2	3320.05	3122.72	0.00233871	2352	1035	0.00531462	5.48844	1	1	2	5.48844		2.27453
VF_RS00050; VF0009 ; chromosomal replication initiator protein DnaA	908.48	1306.8	1062.6	2192.32	1822.75	1831.64	0.00701649	2352	1469	0.011234	0.834862	1	0	1	0.834862	1.94946
VF_RS00055; VF0010 ; DNA polymerase III subunit beta	533.8	641.52	659.4	1898.44	1281.1	1426.8	0.00832437	2352	1537	0.0127384	1.32806	1	1	2	1.32806		1.89489
VF_RS00060; VF0011 ; DNA replication/repair protein RecF	982.6	1077.12	896	3221.52	3149.85	2759.64	0.000175438	2352	331	0.00124662	1.62726	1	1	2	1.62726		2.90427
VF_RS00065; VF0012 ; DNA topoisomerase (ATP-hydrolyzing) subunit B	2824.72	1950.96	3558.1	23020.6	18925.5	16291	0.00116837	2352	820	0.00335123	2.8049	1	1	2	2.8049		2.4748
VF_RS00070; VF0013 ; heat shock chaperone IbpA	17.68	7.26	46.9	86.8	52.9	71.92	0.038913	2352	2243	0.040804	1.55862	1	1	2	1.55862		1.3893
VF_RS00075; VF0014 ; valine--pyruvate transaminase	148.24	170.28	173.6	548.08	511.75	431.52	0.000706673	2352	662	0.00251072	1.59954	1	1	2	1.59954		2.6002
VF_RS00080; VF0015 ; glycine--tRNA ligase subunit alpha	1305.6	1483.68	1457.4	3985.36	3601.8	3593.68	8.02562e-05	2352	208	0.000907512	1.39662	1	1	2	1.39662		3.04215
VF_RS00085; VF0016 ; glycine--tRNA ligase subunit beta	652.8	474.54	483	2785.04	2126.35	1902.4	0.00306822	2352	1146	0.00629707	2.08109	1	1	2	2.08109		2.20086
VF_RS00090; VF0017 ; alpha-amylase	426.36	334.62	429.8	2005.08	1274.2	1090.4	0.0196065	2352	1930	0.0238935	1.87562	1	1	2	1.87562		1.62172
VF_RS00095; VF0018 ; hypothetical protein	61.2	56.76	151.2	649.76	423.2	510.4	0.00384124	2352	1218	0.00741757	2.55645	1	1	2	2.55645		2.12974
VF_RS00100; VF0019 ; sulfurtransferase TusA	12.92	27.06	31.5	32.24	34.5	31.32	0.193872	2352	2962	0.153946	0.456125	0	0	0	0.456125	0.812632
VF_RS00105; VF0020 ; hypothetical protein	129.88	379.5	944.3	105.4	101.2	147.32	0.203406	2352	2981	0.160487	-2.03821	0	1	1	-2.03821	0.79456
VF_RS00110; VF0021 ; LysR family transcriptional regulator	76.16	85.14	109.9	389.36	301.3	264.48	0.00403429	2352	1243	0.00763368	1.81636	1	1	2	1.81636		2.11727
VF_RS00115; VF0022 ; hypothetical protein	10.88	18.48	17.5	27.28	32.2	13.92	0.211888	2352	3003	0.165954	0.647423	0	0	0	0.647423	0.780012
VF_RS00120; VF0023 ; oxidoreductase	93.84	93.72	74.9	14756	6155.95	6373.04	0.0334867	2352	2174	0.0362285	6.69987	1	1	2	6.69987		1.44095
VF_RS00125; VF0024 ; acetyl-CoA C-acyltransferase FadA	73.44	112.2	108.5	987.04	865.95	878.12	3.62101e-05	2352	121	0.000703852	3.21491	1	1	2	3.21491		3.15252
VF_RS00130; VF0025 ; fatty acid oxidation complex subunit alpha FadB	654.84	980.1	1505.7	6705.92	6438.85	6521.52	2.94068e-05	2352	105	0.000658712	2.64659	1	1	2	2.64659		3.1813
VF_RS00135; VF0026 ; YigZ family protein	107.44	123.42	137.2	236.84	187.45	193.72	0.00934433	2352	1604	0.0137019	0.747689	1	0	1	0.747689	1.86322
VF_RS00140; VF0027 ; potassium transporter	212.16	269.94	254.1	633.64	491.05	490.68	0.00442334	2352	1283	0.00810888	1.13369	1	1	2	1.13369		2.09104
VF_RS00145; VF0028 ; menaquinone-dependent protoporphyrinogen IX dehydrogenase	148.92	348.48	364.7	662.16	952.2	854.92	0.00819116	2352	1532	0.0125755	1.51816	1	1	2	1.51816		1.90048
VF_RS00150; VF_T0001 ; tRNA-Trp	0	0	0.7	0	0	0	0.373901	2352	3292	0.267137	0	0	0	0	0	0.573266
VF_RS00155; VF0029 ; insulinase family protein	206.72	183.48	324.1	1098.64	791.2	737.76	0.00613156	2352	1416	0.0101846	1.87914	1	1	2	1.87914		1.99205
VF_RS00160; VF0030 ; hypothetical protein	2.72	0.66	9.8	8.68	0	4.64	0.990629	2352	3886	0.599578	0.0152437	0	0	0	0.0152437	0.222154
VF_RS00165; VF0031 ; voltage-gated chloride channel family protein	264.52	508.2	387.1	1525.2	1317.9	1302.68	0.000583372	2352	612	0.00224198	1.83774	1	1	2	1.83774		2.64937
VF_RS00170; VF0032 ; phosphomethylpyrimidine synthase ThiC	265.2	274.56	284.9	489.8	449.65	503.44	0.000272938	2352	424	0.00151403	0.80709	1	0	1	0.80709	2.81987
VF_RS00175; VF0033 ; thiamine phosphate synthase	79.56	77.22	102.2	133.92	146.05	190.24	0.0202967	2352	1952	0.0244558	0.860465	1	0	1	0.860465	1.61162
VF_RS00180; VF0034 ; HesA/MoeB/ThiF family protein	44.2	66.66	69.3	145.08	71.3	97.44	0.125023	2352	2746	0.107084	0.800659	0	0	0	0.800659	0.970275
VF_RS00185; VF_2576 ; sulfur carrier protein ThiS	6.8	14.52	7	14.88	39.1	18.56	0.137413	2352	2785	0.116049	1.35696	0	1	1	1.35696	0.935359
VF_RS00190; VF0035 ; thiazole synthase	37.4	47.52	47.6	140.12	148.35	129.92	0.000112443	2352	247	0.00107071	1.65864	1	1	2	1.65864		2.97033
VF_RS00195; VF0036 ; 2-iminoacetate synthase ThiH	68.68	57.42	122.5	151.28	131.1	129.92	0.062074	2352	2446	0.0596885	0.729868	0	0	0	0.729868	1.22411
VF_RS00200; VF0037 ; family 20 glycosylhydrolase	490.28	548.46	672.7	1856.28	1951.55	1711	0.00013579	2352	278	0.00114884	1.68915	1	1	2	1.68915		2.93974
VF_RS00205; VF0038 ; aminopeptidase P family protein	263.16	262.02	317.1	2692.04	2153.95	1890.8	0.00114629	2352	816	0.00330401	2.99969	1	1	2	2.99969		2.48096
VF_RS00210; VF0039 ; LysR family transcriptional regulator	34	41.58	58.1	642.32	607.2	632.2	1.32098e-06	2352	10	0.000310695	3.8152	1	1	2	3.8152		3.50767
VF_RS00215; VF0041 ; multidrug effflux MFS transporter	755.48	841.5	893.2	5411.36	3489.1	3375.6	0.00787486	2352	1515	0.0122255	2.30153	1	1	2	2.30153		1.91273
VF_RS00220; VF0042 ; hypothetical protein	920.72	508.2	1327.9	714.24	342.7	388.6	0.173071	2352	2912	0.139788	-0.931397	0	0	0	-0.931397	0.854529
VF_RS00225; VF0043 ; DMT family transporter	42.84	89.1	98.7	264.12	265.65	233.16	0.000932323	2352	745	0.00294339	1.72591	1	1	2	1.72591		2.53115
VF_RS00230; VF0044 VF055 ; DNA recombination protein RmuC	133.96	96.36	193.2	570.4	471.5	366.56	0.0073267	2352	1486	0.0115965	1.73362	1	1	2	1.73362		1.93567
VF_RS00235; VF0046 ; bifunctional demethylmenaquinone methyltransferase/2-methoxy-6-polyprenyl-1%2C4-benzoquinol methylase UbiE	293.08	232.32	265.3	939.92	603.75	614.8	0.0150555	2352	1810	0.0195638	1.44881	1	1	2	1.44881		1.70855
VF_RS00240; VF0047 ; SCP2 domain-containing protein	75.48	106.26	81.9	491.04	359.95	292.32	0.00768925	2352	1505	0.0120167	2.11658	1	1	2	2.11658		1.92021
VF_RS00245; VF0048 ; ubiquinone biosynthesis regulatory protein kinase UbiB	1418.48	1132.56	1367.1	3375.28	2696.75	2700.48	0.00260623	2352	1089	0.00562888	1.16282	1	1	2	1.16282		2.24958
VF_RS00250; VF0049 ; Sec-independent protein translocase subunit TatA	497.08	295.68	422.1	990.76	709.55	595.08	0.0518775	2352	2366	0.0515705	0.917949	0	0	0	0.917949	1.2876
VF_RS00255; VF0050 ; Sec-independent protein translocase subunit TatB	788.8	554.4	478.1	1566.12	1274.2	1160	0.0089562	2352	1576	0.0133661	1.13515	1	1	2	1.13515		1.87399
VF_RS00260; VF0051 ; Sec-independent protein translocase subunit TatC	594.32	787.38	463.4	1520.24	1503.05	1284.12	0.00246261	2352	1062	0.00545393	1.22312	1	1	2	1.22312		2.26329
VF_RS00265; VF0052 ; TatD family hydrolase	74.12	78.54	158.2	255.44	346.15	381.64	0.00849646	2352	1549	0.012901	1.66126	1	1	2	1.66126		1.88938
VF_RS00270; VF0053 ; porphobilinogen synthase	663	366.96	851.9	2332.44	1279.95	1345.6	0.0496915	2352	2348	0.0497762	1.3976	1	1	2	1.3976		1.30298
VF_RS00275; VF0054 ; guanosine-5'-triphosphate%2C3'-diphosphate diphosphatase	1133.56	428.34	865.9	3097.52	2314.95	2229.52	0.00723955	2352	1482	0.0114895	1.6543	1	1	2	1.6543		1.9397
VF_RS00280; VF0055 VF0056 ; ATP-dependent RNA helicase RhlB	6517.8	5717.58	5013.4	12312	11410.3	10208	0.00175286	2352	940	0.00438589	0.976078	1	0	1	0.976078	2.35794
VF_RS00285; VF0057 ; thioredoxin TrxA	441.32	975.48	704.2	855.6	992.45	882.76	0.272229	2352	3127	0.204759	0.364584	0	0	0	0.364584	0.688757
VF_RS00290; VF0058 ; transcription termination factor Rho	1158.72	1305.48	2888.2	7614.84	8562.9	10436.5	0.00206837	2352	994	0.00489418	2.31394	1	1	2	2.31394		2.31032
VF_RS00295; VF0059 ; hypothetical protein	1036.32	2758.8	1982.4	1907.12	1777.9	1930.24	0.919114	2352	3841	0.562811	-0.0410975	0	0	0	-0.0410975	0.249638
VF_RS00300; VF0060 ; 4-hydroxy-3-polyprenylbenzoate decarboxylase	665.72	561.66	851.9	2713.12	2010.2	1760.88	0.00783888	2352	1513	0.0121858	1.64084	1	1	2	1.64084		1.91415
VF_RS00305; VF0061 ; 2Fe-2S iron-sulfur cluster binding domain-containing protein	51	109.56	167.3	462.52	419.75	494.16	0.000936088	2352	747	0.00294736	2.06978	1	1	2	2.06978		2.53057
VF_RS00310; VF0062 ; NAD(P)H-flavin reductase	93.16	86.46	156.8	961	511.75	515.04	0.0218035	2352	1990	0.0257697	2.56283	1	1	2	2.56283		1.58889
VF_RS00315; VF0063 ; hypothetical protein	396.44	806.52	1007.3	4110.6	4325.15	4872	0.000215571	2352	370	0.00137033	2.58998	1	1	2	2.58998		2.86318
VF_RS00320; VF0064 ; uroporphyrinogen-III C-methyltransferase	658.24	676.5	808.5	4832.28	3983.6	3985.76	0.000242999	2352	400	0.00142883	2.57846	1	1	2	2.57846		2.84502
VF_RS00325; VF0065 ; uroporphyrinogen-III synthase	712.64	718.74	1037.4	2828.44	2702.5	2471.96	0.000248877	2352	404	0.00144891	1.69672	1	1	2	1.69672		2.83896
VF_RS00330; VF0066 ; hydroxymethylbilane synthase	337.96	202.62	296.8	4410.68	3676.55	3036.88	0.00100652	2352	770	0.00307448	3.73166	1	1	2	3.73166		2.51223
VF_RS00335; VF0067 ; class I adenylate cyclase	310.08	386.1	310.1	2568.04	2296.55	2257.36	3.54545e-05	2352	119	0.000700748	2.82324	1	1	2	2.82324		3.15444
VF_RS00340; VF068; DNA helicase II	458.32	354.42	511.7	3374.04	2171.2	2059	0.00779611	2352	1511	0.0121353	2.52142	1	1	2	2.52142		1.91595
VF_RS00345; VF0069 ; EamA family transporter RarD	29.24	39.6	39.9	188.48	146.05	109.04	0.00860141	2352	1556	0.0130016	2.02828	1	1	2	2.02828		1.886
VF_RS00350; VF0070 ; ATP-dependent DNA helicase RecQ	234.6	156.42	266.7	1056.48	752.1	805.04	0.00279841	2352	1114	0.0059083	1.9905	1	1	2	1.9905		2.22854
VF_RS00355; VF0071 ; DUF3630 family protein	0	2.64	0	11.16	16.1	3.48	0.0681485	2352	2488	0.0644233	3.54151	0	1	1	3.54151	1.19096
VF_RS00360; VF0072 ; glycerol-3-phosphate transporter	418.88	178.2	278.6	2064.6	998.2	779.52	0.0701828	2352	2496	0.0661338	2.1335	0	1	1	2.1335	1.17958
VF_RS00365; VF0073 ; 7-cyano-7-deazaguanine/7-aminomethyl-7-deazaguanine transporter	54.4	32.34	107.8	24.8	27.6	20.88	0.146647	2352	2821	0.122267	-1.40858	0	1	1	-1.40858	0.912692
VF_RS00370; VF0074 ; DNA polymerase I	503.2	569.58	530.6	2439.08	1670.95	1670.4	0.00561441	2352	1380	0.00956891	1.85006	1	1	2	1.85006		2.01914
VF_RS00375; VF0075 ; YihA family ribosome biogenesis GTP-binding protein	128.52	122.1	211.4	208.32	297.85	263.32	0.0575485	2352	2409	0.0561868	0.735947	0	0	0	0.735947	1.25037
VF_RS00380; VF0076 ; cytochrome c4	438.6	180.18	351.4	990.76	640.55	693.68	0.0272592	2352	2081	0.030809	1.2609	1	1	2	1.2609		1.51132
VF_RS00385; VF0077 ; class I SAM-dependent methyltransferase	1614.32	760.98	1788.5	2047.24	1513.4	1460.44	0.48154	2352	3440	0.329239	0.270097	0	0	0	0.270097	0.482489
VF_RS00390; VF0078 ; Der GTPase-activating protein YihI	915.96	770.22	877.1	1519	1048.8	979.04	0.134409	2352	2779	0.113757	0.468543	0	0	0	0.468543	0.944022
VF_RS00395; VF0079 ; DUF2489 domain-containing protein	615.4	611.16	438.2	1253.64	923.45	853.76	0.0289085	2352	2105	0.0323006	0.864408	1	0	1	0.864408	1.49079
VF_RS00400; VF0080 ; oxygen-independent coproporphyrinogen III oxidase	532.44	332.64	424.9	1634.32	1190.25	1247	0.00356666	2352	1190	0.0070494	1.65824	1	1	2	1.65824		2.15185
VF_RS00405; VF0081 ; transcriptional regulator AsnC	74.12	176.22	301.7	212.04	216.2	274.92	0.505076	2352	3456	0.343732	0.34908	0	0	0	0.34908	0.46378
VF_RS00410; VF0082 ; class I SAM-dependent methyltransferase	393.72	421.74	500.5	380.68	311.65	411.8	0.180335	2352	2929	0.14481	-0.253206	0	0	0	-0.253206	0.839202
VF_RS00415; VF0083 ; universal stress protein	2535.72	3940.86	3966.2	17126.9	15396.2	13485	0.000504729	2352	570	0.00208267	2.13938	1	1	2	2.13938		2.68138
VF_RS00420; VF0084 ; non-heme ferritin	742.56	1388.64	681.8	2961.12	2519.65	2016.08	0.0116554	2352	1696	0.0161636	1.41417	1	1	2	1.41417		1.79146
VF_RS00425; VF0085 ; universal stress protein UspB	311.44	686.4	381.5	1021.76	1752.6	1501.04	0.0165719	2352	1849	0.0210801	1.63208	1	1	2	1.63208		1.67613
VF_RS00430; VF0086 ; NAD(P)/FAD-dependent oxidoreductase	461.72	782.1	727.3	1279.68	1473.15	1569.48	0.00387691	2352	1224	0.00744974	1.13279	1	1	2	1.13279		2.12786
VF_RS00435; VF0087 ; EAL domain-containing protein	121.04	204.6	192.5	1180.48	1085.6	915.24	0.000410248	2352	519	0.00185916	2.61821	1	1	2	2.61821		2.73068
VF_RS00440; VF0088 ; DTW domain-containing protein	37.4	31.68	58.8	133.92	105.8	129.92	0.00260168	2352	1088	0.00562422	1.53133	1	1	2	1.53133		2.24994
VF_RS00445; VF0089 ; hypothetical protein	336.6	354.42	441.7	714.24	761.3	713.4	0.000620865	2352	628	0.00232528	0.950441	1	0	1	0.950441	2.63353
VF_RS00450; VF0090 ; bifunctional 4-hydroxy-2-oxoglutarate aldolase/2-dehydro-3-deoxy-phosphogluconate aldolase	343.4	609.84	732.9	1323.08	1643.35	1757.4	0.00429951	2352	1269	0.00796883	1.48623	1	1	2	1.48623		2.09861
VF_RS00455; VF0091 ; EAL domain-containing protein	53.72	91.74	107.1	151.28	157.55	175.16	0.011394	2352	1686	0.0158948	0.938351	1	0	1	0.938351	1.79874
VF_RS00460; VF0092 VF0093 ; adenosine deaminase	1054.68	1766.82	1236.9	2016.24	1843.45	1579.92	0.137461	2352	2786	0.116047	0.422592	0	0	0	0.422592	0.935364
VF_RS00465; VF0094 ; EAL domain-containing protein	44.2	66	104.3	184.76	195.5	222.72	0.00344122	2352	1179	0.00686493	1.49113	1	1	2	1.49113		2.16336
VF_RS00470; VF0095 ; nitrogen regulation protein NR(I)	44.88	62.7	72.8	560.48	418.6	476.76	0.000535051	2352	587	0.00214385	3.01274	1	1	2	3.01274		2.66881
VF_RS00475; VF0096 ; nitrogen regulation protein NR(II)	64.6	96.36	155.4	571.64	586.5	545.2	9.31924e-05	2352	223	0.000982909	2.42873	1	1	2	2.42873		3.00749
VF_RS00480; VF0097 ; DUF4124 domain-containing protein	112.88	67.98	123.9	474.92	451.95	410.64	0.000172063	2352	327	0.00123759	2.1338	1	1	2	2.1338		2.90742
VF_RS00485; VF0098 ; glutamate--ammonia ligase	775.2	1016.4	1815.1	11887.9	14683.2	13794.7	0.000155975	2352	306	0.00119887	3.48438	1	1	2	3.48438		2.92123
VF_RS00490; VF0099 ; translational GTPase TypA	3698.52	3732.96	3210.2	13465.2	10055.6	9106	0.00535385	2352	1363	0.00923863	1.61633	1	1	2	1.61633		2.03439
VF_RS00495; VF0100 ; virulence factor BrkB family protein	133.96	83.82	206.5	730.36	520.95	537.08	0.00394598	2352	1233	0.00752713	2.07557	1	1	2	2.07557		2.12337
VF_RS00500; VF0101 ; D-tyrosyl-tRNA(Tyr) deacylase	59.84	48.18	48.3	483.6	225.4	290	0.0224279	2352	2002	0.0263488	2.67598	1	1	2	2.67598		1.57924
VF_RS00505; VF0102 ; YiiD C-terminal domain-containing protein	166.6	152.46	214.2	1293.32	966	914.08	0.00184998	2352	954	0.00456095	2.57312	1	1	2	2.57312		2.34094
VF_RS00510; VF0103 ; tRNA (guanosine(18)-2'-O)-methyltransferase TrmH	20.4	37.62	34.3	182.28	126.5	201.84	0.00384605	2352	1220	0.00741468	2.46753	1	1	2	2.46753		2.12991
VF_RS00515; VF0104 ; bifunctional GTP diphosphokinase/guanosine-3'%2C5'-bis pyrophosphate 3'-pyrophosphohydrolase	1051.96	927.96	1127	6254.56	4886.35	4338.4	0.0019714	2352	979	0.0047362	2.31678	1	1	2	2.31678		2.32457
VF_RS00520; VF0105 ; DNA-directed RNA polymerase subunit omega	1946.16	2207.7	2843.4	4170.12	3190.1	2731.8	0.108535	2352	2689	0.0949325	0.528353	0	0	0	0.528353	1.02259
VF_RS00525; VF0106 ; guanylate kinase	841.16	722.04	973	1520.24	1021.2	1018.48	0.133851	2352	2777	0.113366	0.489176	0	0	0	0.489176	0.945518
VF_RS00530; VF0107 ; phosphate-starvation-inducible PsiE family protein	41.48	112.2	90.3	184.76	320.85	302.76	0.0166849	2352	1853	0.021178	1.72825	1	1	2	1.72825		1.67412
VF_RS00535; VF0108 ; hypothetical protein	23.12	9.24	25.9	63.24	39.1	25.52	0.129395	2352	2767	0.109988	1.13399	0	1	1	1.13399	0.958654
VF_RS00540; VF0109 ; DMT family transporter	8.16	15.84	30.8	33.48	18.4	11.6	0.770611	2352	3731	0.485789	0.212126	0	0	0	0.212126	0.313553
VF_RS00545; VF0110 ; YicC family protein	143.48	102.96	143.5	549.32	324.3	387.44	0.013181	2352	1759	0.0176246	1.69331	1	1	2	1.69331		1.75388
VF_RS00550; VF0111 ; ribonuclease PH	368.56	389.4	379.4	1192.88	1100.55	837.52	0.00337634	2352	1168	0.00679894	1.46091	1	1	2	1.46091		2.16756
VF_RS00555; VF0112 ; orotate phosphoribosyltransferase	14.28	17.16	19.6	224.44	292.1	305.08	0.000509684	2352	575	0.00208483	4.00877	1	1	2	4.00877		2.68093
VF_RS00560; VF0113 ; ParA family protein	99.28	190.74	245	195.92	170.2	212.28	0.760213	2352	3724	0.480135	0.112475	0	0	0	0.112475	0.318637
VF_RS00565; VF0114 ; two-component system response regulator OmpR	294.44	535.26	282.1	1479.32	1608.85	1487.12	0.000236662	2352	393	0.00141636	2.04097	1	1	2	2.04097		2.84883
VF_RS00570; VF0115 ; two-component system sensor histidine kinase EnvZ	44.88	71.94	112.7	447.64	545.1	466.32	0.000331582	2352	460	0.00169539	2.66835	1	1	2	2.66835		2.77073
VF_RS00575; VF0116 ; uracil-xanthine permease	40.12	15.84	37.1	302.56	280.6	215.76	0.000975971	2352	758	0.00302834	3.10182	1	1	2	3.10182		2.51879
VF_RS00580; VF0117 ; ComF family protein	19.72	24.42	33.6	84.32	65.55	73.08	0.00206825	2352	993	0.00489882	1.51999	1	1	2	1.51999		2.30991
VF_RS00585; VF0118 ; pimeloyl-ACP methyl ester esterase BioH	339.32	634.26	923.3	972.16	1535.25	1686.64	0.0496333	2352	2347	0.049739	1.14472	1	1	2	1.14472		1.3033
VF_RS00590; VF0119 ; hypothetical protein	93.84	102.96	56	234.36	190.9	191.4	0.00397941	2352	1239	0.00755413	1.28648	1	1	2	1.28648		2.12182
VF_RS00595; VF0120 ; RNA-binding transcriptional accessory protein	87.72	79.2	95.9	1809.16	1270.75	1012.68	0.00554351	2352	1378	0.00946177	3.96087	1	1	2	3.96087		2.02403
VF_RS00600; VF0121 ; transcription elongation factor GreB	43.52	77.88	140.7	531.96	501.4	671.64	0.001283	2352	845	0.00357114	2.70158	1	1	2	2.70158		2.44719
VF_RS00605; VF0122 ; LpxL/LpxP family Kdo(2)-lipid IV(A) lauroyl/palmitoleoyl acyltransferasee	165.24	126.06	184.1	1156.92	1163.8	1019.64	4.41465e-05	2352	136	0.000763474	2.81279	1	1	2	2.81279		3.11721
VF_RS00610; VF0123 VF0124 ; nucleoid occlusion factor SlmA	189.72	320.1	557.2	1125.92	1229.35	1282.96	0.00184929	2352	953	0.00456405	1.76965	1	1	2	1.76965		2.34065
VF_RS00615; VF0125 ; bifunctional phosphopantothenoylcysteine decarboxylase/phosphopantothenate--cysteine ligase CoaBC	222.36	215.82	322.7	1284.64	1000.5	987.16	0.00124628	2352	835	0.00351047	2.10456	1	1	2	2.10456		2.45463
VF_RS00620; VF0126 ; DNA repair protein RadC	3253.12	3783.78	4561.2	3939.48	2978.5	2505.6	0.270725	2352	3122	0.203954	-0.299541	0	0	0	-0.299541	0.690467
VF_RS00625; VF0127 ; 50S ribosomal protein L28	7087.64	7610.46	9545.9	7324.68	5084.15	5091.24	0.100336	2352	2646	0.0891876	-0.470267	0	0	0	-0.470267	1.0497
VF_RS00630; VF0128 ; 50S ribosomal protein L33	110.16	128.04	254.1	110.36	105.8	199.52	0.664364	2352	3630	0.430464	-0.244064	0	0	0	-0.244064	0.366063
VF_RS00635; VF0129 ; hypothetical protein	155.72	164.34	253.4	401.76	364.55	383.96	0.00433207	2352	1276	0.00798513	1.00421	1	1	2	1.00421		2.09772
VF_RS00640; VF0130 ; bifunctional DNA-formamidopyrimidine glycosylase/DNA-(apurinic or apyrimidinic site) lyase	201.96	302.94	304.5	659.68	885.5	828.24	0.00234055	2352	1036	0.00531368	1.55204	1	1	2	1.55204		2.2746
VF_RS00645; VF0131 ; alkaline phosphatase family protein	252.28	233.64	417.9	1856.28	1481.2	1605.44	0.000419898	2352	524	0.00188473	2.45126	1	1	2	2.45126		2.72475
VF_RS00650; VF0132 ; pantetheine-phosphate adenylyltransferase	78.2	186.12	147.7	649.76	709.55	738.92	0.000164886	2352	321	0.00120814	2.34839	1	1	2	2.34839		2.91788
VF_RS00655; VF0133 ; glycosyltransferase family 4 protein	129.88	226.38	217	1128.4	1284.55	1134.48	7.64996e-05	2352	200	0.000899635	2.62951	1	1	2	2.62951		3.04593
VF_RS00660; VF0134 ; glycosyltransferase family 2 protein	83.64	120.12	109.2	771.28	533.6	561.44	0.00240129	2352	1047	0.00539431	2.57615	1	1	2	2.57615		2.26806
VF_RS00665; VF0135 ; glycosyltransferase family 9 protein	511.36	626.34	746.2	2732.96	2599	2404.68	7.56713e-05	2352	198	0.000898884	2.03798	1	1	2	2.03798		3.0463
VF_RS00670; VF0136 ; 3-deoxy-D-manno-octulosonic acid kinase	331.84	305.58	762.3	1517.76	1636.45	1872.24	0.00261412	2352	1090	0.00564074	1.8444	1	1	2	1.8444		2.24866
VF_RS00675; VF0137 ; DUF3413 domain-containing protein	788.8	1492.26	1414	4232.12	4802.4	3924.28	0.000816493	2352	706	0.0027201	1.81026	1	1	2	1.81026		2.56541
VF_RS00680; VF0138 ; lipid IV(A) 3-deoxy-D-manno-octulosonic acid transferase	400.52	496.32	760.9	1655.4	2018.25	1795.68	0.00108969	2352	793	0.00323198	1.72215	1	1	2	1.72215		2.49053
VF_RS00685; VF0139 ; lipopolysaccharide heptosyltransferase II	539.92	375.54	470.4	1816.6	1345.5	1323.56	0.00352362	2352	1186	0.00698783	1.69454	1	1	2	1.69454		2.15566
VF_RS00690; VF0140 ; UDP-N-acetylglucosamine 4%2C6-dehydratase	764.32	696.96	877.1	4611.56	3139.5	3069.36	0.00501509	2352	1341	0.00879604	2.21018	1	1	2	2.21018		2.05571
VF_RS00695; VF0141 ; LegC family aminotransferase	452.2	427.68	483.7	2390.72	1466.25	1306.16	0.0200748	2352	1948	0.0242382	1.92085	1	1	2	1.92085		1.6155
VF_RS00700; VF0142 ; UDP-N-acetylglucosamine 2-epimerase (hydrolyzing)	854.08	1264.56	1258.6	4837.24	4664.4	3752.6	0.000817832	2352	707	0.00272071	1.97254	1	1	2	1.97254		2.56532
VF_RS00705; VF0143 ; N-acetylneuraminate synthase	512.72	634.92	720.3	3686.52	3070.5	2739.92	0.000858615	2352	716	0.00282048	2.34601	1	1	2	2.34601		2.54968
VF_RS00710; VF0144 ; acetyltransferase	248.2	368.28	355.6	1196.6	1116.65	1009.2	0.000293908	2352	435	0.00158913	1.7731	1	1	2	1.7731		2.79884
VF_RS00715; VF0145 ; CBS domain-containing protein	427.72	557.04	592.9	2768.92	2022.85	1977.8	0.00269862	2352	1099	0.00577539	2.10128	1	1	2	2.10128		2.23842
VF_RS00720; VF0146 ; Gfo/Idh/MocA family oxidoreductase	503.88	642.18	768.6	3593.52	2979.65	2636.68	0.00110854	2352	800	0.0032591	2.26609	1	1	2	2.26609		2.4869
VF_RS00725; VF0147 ; acylneuraminate cytidylyltransferase family protein	437.24	690.36	725.9	3733.64	3704.15	3631.96	5.62912e-06	2352	30	0.000441323	2.5783	1	1	2	2.5783		3.35524
VF_RS00730; VF0148 ; SDR family oxidoreductase	495.72	651.42	612.5	3876.24	3713.35	3461.44	1.80779e-05	2352	77	0.000552198	2.65083	1	1	2	2.65083		3.2579
VF_RS00735; VF0149 ; glycosyltransferase family 4 protein	97.24	115.5	236.6	627.44	676.2	676.28	0.000397213	2352	509	0.00183545	2.13956	1	1	2	2.13956		2.73626
VF_RS00740; VF0150 ; hypothetical protein	6.8	7.92	2.1	235.6	166.75	149.64	0.00247701	2352	1066	0.00546523	5.03639	1	1	2	5.03639		2.26239
VF_RS00745; VF0151 ; O-antigen ligase family protein	142.12	231	206.5	1470.64	1359.3	1209.88	0.000134897	2352	276	0.00114955	2.80111	1	1	2	2.80111		2.93947
VF_RS00750; VF0152 ; ADP-glyceromanno-heptose 6-epimerase	538.56	366.3	468.3	2068.32	1506.5	1448.84	0.00395386	2352	1235	0.00752995	1.87124	1	1	2	1.87124		2.12321
VF_RS00755; VF0153 ; MBL fold metallo-hydrolase	34	36.96	73.5	693.16	645.15	810.84	0.000193393	2352	349	0.00130332	3.89502	1	1	2	3.89502		2.88495
VF_RS00760; VF0154 ; four helix bundle protein	2.04	1.98	4.9	21.08	11.5	19.72	0.0100346	2352	1639	0.0143998	2.5517	1	1	2	2.5517		1.84164
VF_RS00765; VF0155 ; TetR/AcrR family transcriptional regulator	583.44	350.46	801.5	1340.44	970.6	1197.12	0.0249585	2352	2051	0.0286213	1.01545	1	1	2	1.01545		1.54331
VF_RS00770; VF0156 VF0157 ; YjbH domain-containing protein	87.72	82.5	106.4	339.76	378.35	374.68	4.46932e-05	2352	137	0.000767287	1.98204	1	1	2	1.98204		3.11504
VF_RS00775; VF0158 ; capsule biosynthesis GfcC family protein	11.56	4.62	15.4	111.6	93.15	121.8	0.000391459	2352	505	0.00182319	3.37022	1	1	2	3.37022		2.73917
VF_RS00780; VF0159 VF0160 ; YjbF family lipoprotein	7.48	3.96	17.5	99.2	75.9	56.84	0.00632147	2352	1435	0.0103611	3.00261	1	1	2	3.00261		1.9846
VF_RS00785; VF0161 ; hypothetical protein	1875.44	2465.1	3977.4	2323.76	1643.35	1840.92	0.272321	2352	3128	0.204763	-0.518177	0	0	0	-0.518177	0.688748
VF_RS00790; VF0162 ; polysaccharide export protein	893.52	1013.1	1352.4	1795.52	1592.75	1779.44	0.0138739	2352	1783	0.0183014	0.665087	1	0	1	0.665087	1.73752
VF_RS00795; VF0163 ; four helix bundle protein	443.36	586.08	333.9	528.24	532.45	419.92	0.657576	2352	3622	0.427007	0.119046	0	0	0	0.119046	0.369565
VF_RS00800; VF0164 ; phosphotyrosine protein phosphatase	948.6	1892.88	1978.9	1027.96	1198.3	1255.12	0.255983	2352	3093	0.194656	-0.469488	0	0	0	-0.469488	0.710732
VF_RS00805; VF0165 ; polysaccharide biosynthesis tyrosine autokinase	1812.2	2086.26	2811.2	3485.64	3303.95	3348.92	0.0195651	2352	1928	0.0238678	0.595534	1	0	1	0.595534	1.62219
VF_RS00810; VF0166 ; dTDP-glucose 4%2C6-dehydratase	694.96	836.22	672	1406.16	923.45	816.64	0.17066	2352	2901	0.138363	0.514046	0	0	0	0.514046	0.85898
VF_RS00815; VF0167 ; glucose-1-phosphate thymidylyltransferase RfbA	552.84	432.3	633.5	954.8	657.8	678.6	0.116279	2352	2713	0.100806	0.501321	0	0	0	0.501321	0.996512
VF_RS00820; VF0168 ; dTDP-4-dehydrorhamnose 3%2C5-epimerase	289	397.32	439.6	600.16	325.45	506.92	0.330192	2352	3232	0.240288	0.347461	0	0	0	0.347461	0.619268
VF_RS00825; VF0169 ; NAD(P)-dependent oxidoreductase	457.64	1439.46	998.2	1086.24	1268.45	1325.88	0.422088	2352	3373	0.294323	0.346216	0	0	0	0.346216	0.531176
VF_RS00830; VF0170 ; flippase	306	348.48	354.9	705.56	389.85	352.64	0.265323	2352	3112	0.200527	0.520642	0	0	0	0.520642	0.697827
VF_RS00835; VF0171 ; hypothetical protein	614.04	670.56	697.2	1791.8	1421.4	1172.76	0.0115554	2352	1691	0.0160723	1.14608	1	1	2	1.14608		1.79392
VF_RS00840; VF0172 ; acyltransferase	365.84	305.58	568.4	931.24	802.7	759.8	0.0115757	2352	1695	0.0160626	1.00818	1	1	2	1.00818		1.79418
VF_RS00845; VF0173 ; hypothetical protein	140.76	98.34	200.2	381.92	178.25	194.88	0.215863	2352	3010	0.168674	0.781366	0	0	0	0.781366	0.772952
VF_RS00850; VF_2581 ; O-antigen ligase family protein	185.64	250.14	259.7	438.96	302.45	357.28	0.0431015	2352	2286	0.0443459	0.659703	1	0	1	0.659703	1.35315
VF_RS00855; VF0174 ; glycosyltransferase	521.56	724.02	607.6	865.52	788.9	730.8	0.0655468	2352	2467	0.0624913	0.364119	0	0	0	0.364119	1.20418
VF_RS00860; VF0175 ; glycosyltransferase	820.76	862.62	848.4	1986.48	1164.95	943.08	0.176308	2352	2919	0.142061	0.693539	0	0	0	0.693539	0.847525
VF_RS00865; VF0176 ; 3-deoxy-8-phosphooctulonate synthase	809.88	752.4	833	2329.96	1371.95	1236.56	0.0698818	2352	2495	0.0658766	1.04387	0	1	1	1.04387	1.18127
VF_RS00870; VF0177 ; HAD-IIIA family hydrolase	423.64	496.32	451.5	1046.56	617.55	632.2	0.0960458	2352	2624	0.0860898	0.743605	0	0	0	0.743605	1.06505
VF_RS00875; VF0178 ; 3-deoxy-manno-octulosonate cytidylyltransferase	780.64	1350.36	790.3	1646.72	1497.3	1491.76	0.0428063	2352	2281	0.0441387	0.666202	1	0	1	0.666202	1.35518
VF_RS00880; VF0179 ; KpsF/GutQ family sugar-phosphate isomerase	1398.08	2609.64	1836.8	3371.56	4334.35	3920.8	0.0128895	2352	1751	0.0173136	0.992286	1	0	1	0.992286	1.76161
VF_RS00885; VF0180 ; UDP-N-acetylglucosamine--undecaprenyl-phosphate N-acetylglucosaminephosphotransferase	556.92	642.84	841.4	1474.36	1332.85	1198.28	0.00484637	2352	1318	0.00864846	0.972589	1	0	1	0.972589	2.06306
VF_RS00890; VF0181 ; CDP-6-deoxy-delta-3%2C4-glucoseen reductase	2692.12	3997.62	5154.1	5925.96	6629.75	6889.24	0.0298579	2352	2119	0.033141	0.715259	1	0	1	0.715259	1.47963
VF_RS00895; VF0182 ; glucose-1-phosphate cytidylyltransferase	890.12	695.64	906.5	2740.4	1950.4	1829.32	0.0102351	2352	1646	0.0146252	1.38744	1	1	2	1.38744		1.8349
VF_RS00900; VF0183 ; CDP-glucose 4%2C6-dehydratase	1372.24	933.24	2094.4	4488.8	2449.5	3036.88	0.0553953	2352	2395	0.0544008	1.18088	0	1	1	1.18088	1.26439
VF_RS00905; VF0184 ; lipopolysaccharide biosynthesis protein RfbH	1592.56	1019.04	1775.9	4478.88	2492.05	2636.68	0.0624501	2352	2448	0.0600011	1.13078	0	1	1	1.13078	1.22184
VF_RS00910; VF0185 ; thiamine pyrophosphate-binding protein	1366.12	1073.16	1819.3	4504.92	2640.4	2840.84	0.0386781	2352	2235	0.0407029	1.22956	1	1	2	1.22956		1.39037
VF_RS00915; VF0186 ; NAD(P)-dependent oxidoreductase	865.64	826.98	1043	3193	2351.75	2404.68	0.00342931	2352	1177	0.00685279	1.53898	1	1	2	1.53898		2.16413
VF_RS00920; VF0187 ; glycosyltransferase family 2 protein	726.92	1076.46	1066.1	2063.36	2325.3	2198.2	0.000839417	2352	710	0.00278072	1.1988	1	1	2	1.1988		2.55584
VF_RS00925; VF0188 ; glycosyltransferase	413.44	729.96	466.2	1035.4	869.4	787.64	0.0416705	2352	2268	0.0432138	0.742212	1	0	1	0.742212	1.36438
VF_RS00930; VF0189 ; oligosaccharide flippase family protein	348.84	489.06	392	1080.04	770.5	605.52	0.048015	2352	2336	0.0483438	0.997805	1	0	1	0.997805	1.31566
VF_RS00935; VF0190 ; hypothetical protein	420.92	348.48	510.3	1165.6	675.05	615.96	0.0952878	2352	2620	0.0855408	0.940863	0	0	0	0.940863	1.06783
VF_RS00940; VF0191 ; polysaccharide biosynthesis protein	1489.88	1436.82	1420.3	6016.48	4057.2	4037.96	0.00772409	2352	1507	0.0120551	1.69879	1	1	2	1.69879		1.91883
VF_RS00945; VF0192 ; NAD-dependent epimerase/dehydratase family protein	1013.88	1422.3	1612.1	5064.16	5848.9	5409.08	0.000141821	2352	286	0.0011663	2.01145	1	1	2	2.01145		2.93319
VF_RS00950; VF0193 ; UDP-N-acetylglucosamine 2-epimerase (non-hydrolyzing)	1460.64	2544.3	2709.7	6051.2	6997.75	6969.28	0.000893249	2352	732	0.00287011	1.57593	1	1	2	1.57593		2.5421
VF_RS00955; VF0194 ; glycosyltransferase	835.72	1127.94	1238.3	2606.48	2017.1	2172.68	0.0049427	2352	1329	0.00874734	1.08579	1	1	2	1.08579		2.05812
VF_RS00960; VF0195 ; NAD-dependent epimerase/dehydratase family protein	701.76	945.78	1036	2139	1570.9	1883.84	0.00725014	2352	1484	0.0114908	1.05968	1	1	2	1.05968		1.93965
VF_RS00965; VF0196 ; sugar transferase	227.12	376.86	536.2	806	1105.15	953.52	0.0098154	2352	1624	0.0142154	1.32911	1	1	2	1.32911		1.84724
VF_RS00970; VF0197 ; polysaccharide biosynthesis protein	1266.84	1951.62	2347.1	3612.12	3632.85	3650.52	0.00490644	2352	1326	0.00870283	0.969132	1	0	1	0.969132	2.06034
VF_RS00975; VF0198 VF0199 ; nucleotide sugar dehydrogenase	348.84	487.74	567	967.2	810.75	915.24	0.00544289	2352	1369	0.00935112	0.940205	1	0	1	0.940205	2.02914
VF_RS00980; VF0200 ; DHH family phosphoesterase	246.16	258.06	406	1042.84	770.5	802.72	0.00474439	2352	1308	0.0085312	1.52311	1	1	2	1.52311		2.06899
VF_RS00985; VF0201 ; UDP-glucose 4-epimerase GalE	549.44	418.44	894.6	1500.4	1160.35	1136.8	0.0249008	2352	2049	0.0285831	1.02784	1	1	2	1.02784		1.54389
VF_RS00990; VF0202; 2%2C3-bisphosphoglycerate-independent phosphoglycerate mutase	1827.16	2175.36	2386.3	7478.44	7767.1	8087.52	1.92741e-05	2352	80	0.000566658	1.86875	1	1	2	1.86875		3.24668
VF_RS00995; VF0203 ; MATE family efflux transporter	89.08	143.22	259	1130.88	1161.5	1483.64	0.000892888	2352	731	0.00287288	2.94219	1	1	2	2.94219		2.54168
VF_RS01000; VF0204 ; co-chaperone GroES	305.32	444.84	756	2103.04	1734.2	1722.6	0.00177962	2352	941	0.00444811	1.88417	1	1	2	1.88417		2.35182
VF_RS01005; VF0205 ; chaperonin GroEL	290.36	264	334.6	2940.04	2081.5	1851.36	0.0038597	2352	1223	0.00742275	2.95073	1	1	2	2.95073		2.12944
VF_RS01010; VF0206 ; triose-phosphate isomerase	879.92	826.32	953.4	2747.84	2576	2316.52	0.00022099	2352	377	0.0013787	1.52241	1	1	2	1.52241		2.86053
VF_RS01015; VF0207 ; 5-carboxymethyl-2-hydroxymuconate Delta-isomerase	104.72	147.84	191.1	218.24	173.65	187.92	0.182696	2352	2936	0.146356	0.386126	0	0	0	0.386126	0.83459
VF_RS01020; VF0208 ; DUF3135 domain-containing protein	41.48	128.04	171.5	155	143.75	168.2	0.34086	2352	3249	0.246754	0.453412	0	0	0	0.453412	0.607737
VF_RS01025; VF0209 ; class II fructose-bisphosphatase	320.28	339.24	373.1	1045.32	1013.15	986	8.34906e-06	2352	40	0.000490925	1.55988	1	1	2	1.55988		3.30899
VF_RS01030; VF0210 ; cell division protein ZapB	46.92	16.5	141.4	199.64	148.35	364.24	0.0877199	2352	2582	0.079906	1.79799	0	1	1	1.79799	1.09742
VF_RS01035; VF0211 ; ribonuclease E activity regulator RraA	234.6	196.02	402.5	690.68	395.6	584.64	0.0595341	2352	2424	0.0577657	1.00405	0	1	1	1.00405	1.23833
VF_RS01040; VF0212 ; 1%2C4-dihydroxy-2-naphthoate polyprenyltransferase	65.28	72.6	126.7	943.64	701.5	649.6	0.00186904	2352	958	0.00458872	3.11655	1	1	2	3.11655		2.33831
VF_RS01045; VF0213 VF0214 ; phosphoribulokinase	304.64	481.14	656.6	2489.92	2174.65	2118.16	0.000319533	2352	451	0.00166639	2.23341	1	1	2	2.23341		2.77822
VF_RS01050; VF0215 ; YheU family protein	15.64	24.42	27.3	40.92	56.35	53.36	0.00918805	2352	1593	0.0135658	1.16105	1	1	2	1.16105		1.86756
VF_RS01055; VF0216 ; hydrolase	210.8	623.7	197.4	393.08	416.3	443.12	0.628763	2352	3589	0.412051	0.279507	0	0	0	0.279507	0.385049
VF_RS01060; VF0217 ; TIGR02444 family protein	112.2	385.44	65.8	153.76	211.6	172.84	0.937712	2352	3852	0.57256	-0.0661196	0	0	0	-0.0661196	0.242179
VF_RS01065; VF0218 ; ABC transporter ATP-binding protein	568.48	395.34	1034.6	2843.32	3079.7	3245.68	0.000435158	2352	530	0.00193111	2.19786	1	1	2	2.19786		2.71419
VF_RS01070; VF0219 ; glutathione-regulated potassium-efflux system ancillary protein KefG	85.68	69.3	100.8	400.52	235.75	245.92	0.0181313	2352	1890	0.0225634	1.78619	1	1	2	1.78619		1.6466
VF_RS01075; VF0220 VF0221 ; glutathione-regulated potassium-efflux system protein KefB	523.6	867.24	774.2	2947.48	2877.3	2306.08	0.000944917	2352	749	0.00296722	1.90901	1	1	2	1.90901		2.52765
VF_RS01080; VF0222 ; YheV family putative metal-binding protein	213.52	203.28	331.8	1734.76	1324.8	1411.72	0.000700285	2352	661	0.00249179	2.57842	1	1	2	2.57842		2.60349
VF_RS01085; VF0223 ; peptidylprolyl isomerase	217.6	137.94	421.4	1416.08	872.85	1158.84	0.00750494	2352	1498	0.0117835	2.14979	1	1	2	2.14979		1.92873
VF_RS01090; VF0224 ; protein SlyX	4.76	3.96	11.9	37.2	26.45	22.04	0.0136689	2352	1775	0.0181123	2.05508	1	1	2	2.05508		1.74203
VF_RS01095; VF0225 ; PQQ-binding-like beta-propeller repeat protein	98.6	51.48	105	730.36	514.05	453.56	0.0049525	2352	1333	0.00873839	2.73479	1	1	2	2.73479		2.05857
VF_RS01100; VF0226 ; FKBP-type peptidyl-prolyl cis-trans isomerase	2209.32	2213.64	2384.9	3722.48	2462.15	2396.56	0.246046	2352	3076	0.188134	0.333976	0	0	0	0.333976	0.725533
VF_RS01105; VF0227 ; transcriptional regulator	492.32	677.82	796.6	1197.84	1238.55	1018.48	0.011221	2352	1684	0.015672	0.812825	1	0	1	0.812825	1.80487
VF_RS01110; VF0228 ; sulfurtransferase complex subunit TusD	123.08	94.38	163.8	228.16	198.95	190.24	0.0273865	2352	2083	0.0309232	0.695313	1	0	1	0.695313	1.50972
VF_RS01115; VF0229 ; sulfurtransferase complex subunit TusC	143.48	86.46	143.5	188.48	147.2	157.76	0.152651	2352	2841	0.126376	0.401998	0	0	0	0.401998	0.898334
VF_RS01120; VF_2582 ; sulfurtransferase complex subunit TusB	357	254.76	337.4	515.84	384.1	468.64	0.0480687	2352	2337	0.0483772	0.527957	1	0	1	0.527957	1.31536
VF_RS01125; VF0230 ; 30S ribosomal protein S12	24567.7	16102.7	36531.6	11042.2	8301.85	10532.8	0.0578502	2352	2412	0.0564112	-1.36961	0	1	1	-1.36961	1.24863
VF_RS01130; VF0231 ; 30S ribosomal protein S7	3419.04	1016.4	3378.9	2508.52	1060.3	1353.72	0.348728	2352	3259	0.251675	-0.666721	0	0	0	-0.666721	0.599161
VF_RS01135; VF0232 ; elongation factor G	6361.4	5501.76	6855.8	31332.3	21958.1	19530.9	0.00758637	2352	1501	0.0118875	1.95986	1	1	2	1.95986		1.92491
VF_RS01140; VF0233 ; elongation factor Tu	4693.36	3340.26	3488.1	18452.4	10198.2	8911.12	0.0452634	2352	2305	0.0461863	1.70491	1	1	2	1.70491		1.33549
VF_RS01145; VF0234 ; 30S ribosomal protein S10	43125.6	12070.7	15187.2	12551.3	6666.55	5468.24	0.206475	2352	2990	0.162417	-1.51154	0	1	1	-1.51154	0.789367
VF_RS01150; VF0235 VF0236 ; 50S ribosomal protein L3	187222	85364.4	66738	41946.7	29023.7	19427.7	0.0944237	2352	2612	0.0850247	-1.9083	0	1	1	-1.9083	1.07046
VF_RS01155; VF0237 ; 50S ribosomal protein L4	275169	190810	185884	63744.7	70858.4	61968.4	0.0064505	2352	1443	0.0105139	-1.72952	1	1	2	-1.72952		1.97824
VF_RS01160; VF0238 ; 50S ribosomal protein L23	207626	194305	326144	49518.2	69468	68776.4	0.0131923	2352	1761	0.0176197	-1.95518	1	1	2	-1.95518		1.754
VF_RS01165; VF0239 ; 50S ribosomal protein L2	421119	319219	579319	119402	163015	163263	0.0194275	2352	1923	0.0237615	-1.56608	1	1	2	-1.56608		1.62413
VF_RS01170; VF0240 ; 30S ribosomal protein S19	44601.2	18685.9	23615.9	17543.5	12478.6	10538.6	0.133224	2352	2776	0.112875	-1.09932	0	1	1	-1.09932	0.947401
VF_RS01175; VF0241 ; 50S ribosomal protein L22	51558.3	20561.6	22320.9	17787.8	14611.9	12867.9	0.18179	2352	2932	0.145829	-1.06093	0	1	1	-1.06093	0.836157
VF_RS01180; VF0242 ; 30S ribosomal protein S3	209454	124425	75789	63395	54929.7	43824.8	0.10478	2352	2667	0.0924041	-1.33713	0	1	1	-1.33713	1.03431
VF_RS01185; VF0243 ; 50S ribosomal protein L16	198538	173473	278161	65057.8	77186.8	76173.7	0.0106089	2352	1658	0.0150495	-1.57373	1	1	2	-1.57373		1.82248
VF_RS01190; VF0244 ; 50S ribosomal protein L29	55974.2	41277.7	53788.7	23582.3	25625.4	28449	0.00695365	2352	1467	0.0111486	-0.959753	1	0	1	-0.959753	1.95278
VF_RS01195; VF0245 ; 30S ribosomal protein S17	21810.3	3460.38	4886.7	10062.6	4230.85	3823.36	0.554412	2352	3503	0.372246	-0.735183	0	0	0	-0.735183	0.42917
VF_RS01200; VF0246 VF0247 ; 50S ribosomal protein L14	28173.1	8921.88	22581.3	18187.1	9642.75	10851.8	0.3296	2352	3231	0.239932	-0.625509	0	0	0	-0.625509	0.619912
VF_RS01205; VF0248 ; 50S ribosomal protein L24	18844.8	16870.9	8257.9	11504.7	10417.8	6373.04	0.220842	2352	3020	0.171994	-0.636061	0	0	0	-0.636061	0.764488
VF_RS01210; VF0249 ; 50S ribosomal protein L5	55328.9	53085.8	32842.6	30774.3	33712.2	32094.9	0.107477	2352	2683	0.0942179	-0.548507	0	0	0	-0.548507	1.02587
VF_RS01215; VF0250 ; 30S ribosomal protein S14	57352.6	55115.3	98216.3	29270.2	34324	36462.3	0.0599016	2352	2427	0.0580505	-1.07427	0	1	1	-1.07427	1.23619
VF_RS01220; VF0251 ; 30S ribosomal protein S8	69120.6	31695.8	60566.8	30551.1	28641.9	30488.3	0.102745	2352	2655	0.0910194	-0.847612	0	0	0	-0.847612	1.04087
VF_RS01225; VF0252 ; 50S ribosomal protein L6	95079	26126.1	53835.6	42282.8	32347.2	29793.4	0.312623	2352	3196	0.230065	-0.745245	0	0	0	-0.745245	0.638149
VF_RS01230; VF0253 ; 50S ribosomal protein L18	26418	7957.62	16162.3	13476.3	10117.7	10471.3	0.370321	2352	3286	0.265063	-0.569062	0	0	0	-0.569062	0.576651
VF_RS01235; VF0254 ; 30S ribosomal protein S5	44472	15659.2	27468	22530.8	16197.7	15511.5	0.268263	2352	3118	0.202359	-0.691558	0	0	0	-0.691558	0.693878
VF_RS01240; VF0255 ; 50S ribosomal protein L30	12557.6	4964.52	5209.4	6479	4242.35	2658.72	0.316711	2352	3203	0.232564	-0.764606	0	0	0	-0.764606	0.633457
VF_RS01245; VF0256 ; 50S ribosomal protein L15	38456	17969.8	24087	21350.3	16075.8	15209.9	0.218253	2352	3014	0.170316	-0.613167	0	0	0	-0.613167	0.768745
VF_RS01250; VF0257 ; preprotein translocase subunit SecY	84067.7	23616.1	57428.7	48834.9	35045.1	35903.2	0.449667	2352	3414	0.309788	-0.463024	0	0	0	-0.463024	0.508935
VF_RS01255; VF0258 ; 50S ribosomal protein L36	4760.68	448.8	3659.6	2806.12	1373.1	1480.16	0.479394	2352	3437	0.328058	-0.64814	0	0	0	-0.64814	0.484049
VF_RS01260; VF0259 ; 30S ribosomal protein S13	27591.7	4659.6	10360	22363.4	12899.5	10433	0.901405	2352	3823	0.554566	0.100832	0	0	0	0.100832	0.256047
VF_RS01265; VF0260 ; 30S ribosomal protein S11	31441.2	9643.26	9047.5	21945.5	16864.8	13469.9	0.930984	2352	3847	0.56919	0.0605349	0	0	0	0.0605349	0.244743
VF_RS01270; VF0261 ; 30S ribosomal protein S4	71757	37554.7	49197.4	45186.8	47828.5	45082.2	0.536682	2352	3487	0.361995	-0.198877	0	0	0	-0.198877	0.441298
VF_RS01275; VF0262 ; DNA-directed RNA polymerase subunit alpha	52513.7	37259.6	47544.7	43959.2	44783.3	45960.4	0.856752	2352	3787	0.532105	-0.02774	0	0	0	-0.02774	0.274003
VF_RS01280; VF0263 ; 50S ribosomal protein L17	3036.88	828.3	1519	3480.68	1611.15	1683.16	0.631472	2352	3591	0.413596	0.331492	0	0	0	0.331492	0.383424
VF_RS01285; VF0264 ; class 1 fructose-bisphosphatase	402.56	426.36	527.8	7557.8	6782.7	6224.56	7.93463e-05	2352	207	0.000901558	3.922	1	1	2	3.922		3.04501
VF_RS01290; VF0265 ; UDP-N-acetylmuramate:L-alanyl-gamma-D-glutamyl-meso-diaminopimelate ligase	812.6	1182.72	760.2	1346.64	1101.7	1068.36	0.186443	2352	2943	0.149003	0.351898	0	0	0	0.351898	0.826806
VF_RS01295; VF0266 ; UbiX family flavin prenyltransferase	243.44	448.8	180.6	478.64	403.65	381.64	0.204747	2352	2986	0.161274	0.534127	0	0	0	0.534127	0.792435
VF_RS01300; VF0267 ; thiamine ABC transporter substrate binding subunit	265.88	520.74	474.6	752.68	718.75	812	0.0147913	2352	1800	0.0193273	0.856383	1	0	1	0.856383	1.71383
VF_RS01305; VF0268 ; thiamine/thiamine pyrophosphate ABC transporter permease ThiP	71.4	100.98	98.7	218.24	167.9	207.64	0.00396395	2352	1238	0.00753086	1.13121	1	1	2	1.13121		2.12316
VF_RS01310; VF0269 ; thiamine ABC transporter ATP-binding protein	42.16	54.12	39.9	176.08	155.25	172.84	9.70717e-05	2352	228	0.00100137	1.8884	1	1	2	1.8884		2.9994
VF_RS01315; VF0270 ; RNA polymerase-associated protein RapA	1102.96	1564.86	1417.5	4524.76	4286.05	3908.04	0.000216715	2352	372	0.0013702	1.63845	1	1	2	1.63845		2.86322
VF_RS01320; VF0271 ; bifunctional tRNA pseudouridine(32) synthase/23S rRNA pseudouridine(746) synthase RluA	109.48	139.26	240.1	313.72	270.25	287.68	0.0370985	2352	2219	0.0393221	0.834387	1	0	1	0.834387	1.40536
VF_RS01325; VF0272 ; universal stress protein	314.84	283.8	289.1	973.4	875.15	781.84	0.000492035	2352	565	0.00204826	1.56707	1	1	2	1.56707		2.68861
VF_RS01330; VF0273 ; TRAP transporter permease	1725.16	2413.62	2865.1	10520.2	11675.9	11405.1	5.11031e-05	2352	153	0.000785586	2.26229	1	1	2	2.26229		3.10481
VF_RS01335; VF0274 ; TAXI family TRAP transporter solute-binding subunit	5752.12	8914.62	8285.9	19036.5	22550.3	20675.8	0.000729134	2352	675	0.00254063	1.43971	1	1	2	1.43971		2.59506
VF_RS01340; VF0275 ; transcriptional regulator ArgR	1475.6	2475.66	2962.4	1806.68	2516.2	2803.72	0.89965	2352	3822	0.553631	0.0437643	0	0	0	0.0437643	0.25678
VF_RS01345; VF0276 ; malate dehydrogenase	974.44	1159.62	1322.3	12227.6	9976.25	9966.72	0.000227322	2352	386	0.00138513	3.21842	1	1	2	3.21842		2.85851
VF_RS01350; VF0277 ; octaprenyl diphosphate synthase	1353.88	2161.5	2217.6	5894.96	5891.45	5964.72	0.000138733	2352	281	0.00116121	1.63055	1	1	2	1.63055		2.93509
VF_RS01355; VF0278 ; 50S ribosomal protein L21	9215.36	9306.66	13764.1	12811.7	10673.1	11281	0.638866	2352	3604	0.416929	0.106756	0	0	0	0.106756	0.379938
VF_RS01360; VF0279 ; 50S ribosomal protein L27	164.56	191.4	259.7	321.16	200.1	302.76	0.214521	2352	3006	0.167849	0.420546	0	0	0	0.420546	0.775082
VF_RS01365; VF0280 ; Obg family GTPase CgtA	737.12	521.4	723.1	1724.84	1408.75	1323.56	0.00420444	2352	1258	0.00786076	1.16944	1	1	2	1.16944		2.10454
VF_RS01370; VF0281 VF0282 ; threonine/serine exporter family protein	72.08	21.12	76.3	131.44	141.45	127.6	0.013379	2352	1769	0.0177883	1.24048	1	1	2	1.24048		1.74987
VF_RS01375; VF0283 ; threonine/serine exporter family protein	27.88	20.46	44.1	63.24	88.55	91.64	0.0115092	2352	1689	0.016027	1.39692	1	1	2	1.39692		1.79515
VF_RS01380; VF0284 ; type 3 dihydrofolate reductase	35.36	20.46	88.2	164.92	118.45	135.72	0.0204072	2352	1957	0.0245262	1.54099	1	1	2	1.54099		1.61037
VF_RS01385; VF0285 ; bis(5'-nucleosyl)-tetraphosphatase (symmetrical) ApaH	36.72	73.92	87.5	319.92	385.25	393.24	0.000414414	2352	521	0.00187083	2.47082	1	1	2	2.47082		2.72797
VF_RS01390; VF0286 ; 16S rRNA (adenine(1518)-N(6)/adenine(1519)-N(6))-dimethyltransferase RsmA	561.68	837.54	1010.8	3815.48	4340.1	4358.12	0.000107808	2352	244	0.0010392	2.37639	1	1	2	2.37639		2.9833
VF_RS01395; VF0287 ; 4-hydroxythreonine-4-phosphate dehydrogenase PdxA	721.48	709.5	749.7	3450.92	3082	2763.12	0.000284351	2352	433	0.00154456	2.09184	1	1	2	2.09184		2.8112
VF_RS01400; VF0288 ; peptidylprolyl isomerase SurA	565.08	1127.94	1476.3	3992.8	3941.05	4137.72	0.000400332	2352	512	0.00183903	1.92937	1	1	2	1.92937		2.73541
VF_RS01405; VF0289 ; LPS assembly protein LptD	1397.4	1658.58	1855.7	6084.68	5461.35	5202.6	0.000177139	2352	332	0.00125492	1.76975	1	1	2	1.76975		2.90139
VF_RS01410; VF0290 ; co-chaperone DjlA	131.24	102.96	206.5	306.28	173.65	247.08	0.124729	2352	2741	0.107027	0.722178	0	0	0	0.722178	0.970505
VF_RS01415; VF0291 ; DUF547 domain-containing protein	358.36	605.88	614.6	789.88	714.15	860.72	0.0495514	2352	2346	0.0496782	0.582823	1	0	1	0.582823	1.30383
VF_RS01420; VF0292 ; 3-isopropylmalate dehydratase small subunit	418.2	493.68	867.3	2036.08	2019.4	2027.68	0.000496125	2352	567	0.002058	1.77361	1	1	2	1.77361		2.68656
VF_RS01425; VF0293 ; 3-isopropylmalate dehydratase large subunit	1045.16	780.78	1056.3	5644.48	5316.45	4363.92	0.000462625	2352	546	0.00199284	2.41061	1	1	2	2.41061		2.70053
VF_RS01430; VF0294 ; 3-isopropylmalate dehydrogenase	705.84	489.72	840	2525.88	1539.85	1369.96	0.0389227	2352	2244	0.040796	1.41704	1	1	2	1.41704		1.38938
VF_RS01435; VF0295 ; 2-isopropylmalate synthase	2993.36	3220.14	7737.1	5391.52	5938.6	6129.44	0.495231	2352	3449	0.337716	0.32369	0	0	0	0.32369	0.471448
VF_RS01440; VF0296 ; TetR/AcrR family transcriptional regulator	127.16	262.02	207.2	688.2	687.7	764.44	0.000386233	2352	499	0.00182048	1.84354	1	1	2	1.84354		2.73981
VF_RS01445; VF0297 ; acriflavin resistance protein	137.36	205.92	160.3	559.24	510.6	480.24	0.000337057	2352	461	0.00171965	1.62205	1	1	2	1.62205		2.76456
VF_RS01450; VF0298 ; efflux RND transporter permease subunit	255	348.48	421.4	1639.28	1690.5	1593.84	1.99526e-05	2352	83	0.000565403	2.26426	1	1	2	2.26426		3.24764
VF_RS01455; VF0299 VF0300 ; DUF481 domain-containing protein	89.76	116.82	112	326.12	308.2	365.4	0.000271602	2352	423	0.00151018	1.64987	1	1	2	1.64987		2.82097
VF_RS01460; VF0301 ; replicative DNA helicase	653.48	368.28	565.6	1099.88	899.3	771.4	0.0364308	2352	2210	0.0387716	0.803559	1	0	1	0.803559	1.41149
VF_RS01465; VF0302 ; alanine racemase	112.2	69.3	118.3	257.92	165.6	132.24	0.103644	2352	2661	0.0916085	0.890462	0	0	0	0.890462	1.03806
VF_RS01470; VF0303 ; hypothetical protein	178.84	454.08	489.3	491.04	719.9	722.68	0.0957255	2352	2623	0.0858355	0.784949	0	0	0	0.784949	1.06633
VF_RS01475; VF0304 ; glucose-6-phosphate isomerase	986	1502.16	1372.7	7111.4	6601	6163.08	7.09513e-05	2352	190	0.000878303	2.364	1	1	2	2.364		3.05636
VF_RS01480; VF0305 ; chemotaxis protein CheX	51.68	4.62	47.6	38.44	29.9	37.12	0.974491	2352	3875	0.591485	0.0215002	0	0	0	0.0215002	0.228057
VF_RS01485; VF0306 ; zinc uptake transcriptional repressor Zur	282.2	367.62	477.4	689.44	779.7	851.44	0.00562044	2352	1382	0.00956532	1.04172	1	1	2	1.04172		2.0193
VF_RS01490; VF0307 ; tRNA dihydrouridine(20/20a) synthase DusA	401.88	613.14	553.7	1077.56	1160.35	1091.56	0.000985407	2352	763	0.00303758	1.0857	1	1	2	1.0857		2.51747
VF_RS01495; VF0308 ; TIGR04219 family outer membrane beta-barrel protein	232.56	316.14	378.7	951.08	994.75	1056.76	0.000188377	2352	344	0.00128797	1.69494	1	1	2	1.69494		2.89009
VF_RS01500; VF0309 ; hypothetical protein	121.72	227.7	168.7	912.64	1345.5	889.72	0.00442194	2352	1282	0.00811264	2.60301	1	1	2	2.60301		2.09084
VF_RS01505; VF0310 ; assimilatory sulfite reductase (NADPH) flavoprotein subunit	187	110.22	217	4962.48	2849.7	2381.48	0.0153374	2352	1816	0.0198643	4.30914	1	1	2	4.30914		1.70193
VF_RS01510; VF0311 ; assimilatory sulfite reductase (NADPH) hemoprotein subunit	218.96	200.64	189.7	5676.72	4203.25	4134.24	0.000888057	2352	729	0.00286517	4.52359	1	1	2	4.52359		2.54285
VF_RS01515; VF0312 ; phosphoadenylyl-sulfate reductase	12.24	15.84	24.5	534.44	271.4	299.28	0.0136775	2352	1776	0.0181134	4.39355	1	1	2	4.39355		1.742
VF_RS01520; VF0313 ; DUF2780 domain-containing protein	61.88	65.34	123.2	559.24	331.2	363.08	0.01068	2352	1663	0.0151048	2.32356	1	1	2	2.32356		1.82088
VF_RS01525; VF0314 ; FKBP-type peptidyl-prolyl cis-trans isomerase	1674.84	1572.78	1400.7	4950.08	3031.4	2702.8	0.046276	2352	2316	0.0469953	1.20071	1	1	2	1.20071		1.32795
VF_RS01530; VF0315 ; acetylglucosamine transferase	323	247.5	462	858.08	646.3	829.4	0.0089844	2352	1579	0.0133827	1.17653	1	1	2	1.17653		1.87346
VF_RS01535; VF0316 ; DMT family transporter	15.64	23.76	16.8	88.04	82.8	51.04	0.0095418	2352	1612	0.013922	1.98114	1	1	2	1.98114		1.8563
VF_RS01540; VF0317 ; GNAT family N-acetyltransferase	52.36	36.96	50.4	225.68	208.15	204.16	3.49407e-05	2352	115	0.000714613	2.191	1	1	2	2.191		3.14593
VF_RS01545; VF0318 ; Crp/Fnr family transcriptional regulator	8.16	13.86	11.9	58.28	37.95	33.64	0.0147165	2352	1799	0.0192402	1.93686	1	1	2	1.93686		1.71579
VF_RS01550; VF0319 ; bifunctional 2'%2C3'-cyclic-nucleotide 2'-phosphodiesterase/3'-nucleotidase	3102.16	4734.18	4314.1	24972.4	21363.5	18686.4	0.000729912	2352	676	0.00253958	2.41993	1	1	2	2.41993		2.59524
VF_RS01555; VF0320 ; sulfate adenylyltransferase subunit CysD	17.68	2.64	10.5	1685.16	1055.7	1061.4	0.00384174	2352	1219	0.00741245	6.94685	1	1	2	6.94685		2.13004
VF_RS01560; VF0321 ; sulfate adenylyltransferase subunit CysN	23.12	25.74	21	2566.8	1886	1659.96	0.00178702	2352	942	0.00446186	6.45121	1	1	2	6.45121		2.35048
VF_RS01565; VF0322 ; SLC13 family permease	36.72	52.8	38.5	1882.32	1803.2	2155.28	5.8074e-05	2352	162	0.000843148	5.51172	1	1	2	5.51172		3.0741
VF_RS01570; VF0323 ; adenylyl-sulfate kinase	13.6	3.96	7	311.24	161	167.04	0.0140778	2352	1785	0.0185496	4.70207	1	1	2	4.70207		1.73167
VF_RS01575; VF0324 ; TIGR03899 family protein	546.04	878.46	1662.5	1951.76	2602.45	2906.96	0.0284439	2352	2099	0.0318723	1.2732	1	1	2	1.2732		1.49659
VF_RS01580; VF0325 ; DUF3299 domain-containing protein	35.36	36.3	75.6	174.84	140.3	163.56	0.00271275	2352	1101	0.00579509	1.70076	1	1	2	1.70076		2.23694
VF_RS01585; VF0326 ; ABC transporter permease	177.48	227.7	203	1066.4	1032.7	918.72	6.86216e-05	2352	184	0.000877163	2.31094	1	1	2	2.31094		3.05692
VF_RS01590; VF0327 ; ABC transporter ATP-binding protein	34	45.54	36.4	306.28	289.8	238.96	0.000309583	2352	446	0.0016326	2.84847	1	1	2	2.84847		2.78712
VF_RS01595; VF0328 ; DUF2796 domain-containing protein	113.56	229.68	197.4	856.84	791.2	660.04	0.000944493	2352	748	0.00296985	2.09395	1	1	2	2.09395		2.52727
VF_RS01600; No VF; DUF2607 family protein	41.48	112.86	198.8	379.44	481.85	712.24	0.0199064	2352	1941	0.0241216	2.15569	1	1	2	2.15569		1.61759
VF_RS01605; VF0329 ; YtfJ family protein	63.24	100.32	137.2	1169.32	1222.45	1252.8	4.27001e-06	2352	25	0.000401722	3.59906	1	1	2	3.59906		3.39607
VF_RS01610; VF0330 ; DUF1107 domain-containing protein	350.2	439.56	674.8	989.52	891.25	946.56	0.0108051	2352	1668	0.015236	0.948973	1	0	1	0.948973	1.81713
VF_RS01615; VF0331 ; peptide-methionine (S)-S-oxide reductase MsrA	71.4	149.16	123.9	565.44	595.7	578.84	4.54605e-05	2352	140	0.000763737	2.33666	1	1	2	2.33666		3.11706
VF_RS01620; VF0332 ; outer membrane protein assembly factor	103.36	69.96	175	338.52	200.1	280.72	0.0363497	2352	2207	0.0387379	1.23405	1	1	2	1.23405		1.41186
VF_RS01625; VF0333 ; translocation/assembly module TamB	318.24	331.32	557.2	2451.48	1726.15	1908.2	0.00215443	2352	1009	0.00502201	2.33432	1	1	2	2.33432		2.29912
VF_RS01630; VF_R0001 ; 16S ribosomal RNA	0	0	0	0	0	0	#DIV/0!	2352	3892	#DIV/0!	0	#DIV/0!	0	#DIV/0!	0	#DIV/0!	#DIV/0!
VF_RS01635; VF_T0002 ; tRNA-Glu	1.36	0	0.7	38.44	5.75	24.36	0.079455	2352	2540	0.0735741	5.05644	0	1	1	5.05644	1.13327
VF_RS01640; VF_R0002 ; 23S ribosomal RNA	0	0	0	0	0	0	#DIV/0!	2352	3893	#DIV/0!	0	#DIV/0!	0	#DIV/0!	0	#DIV/0!	#DIV/0!
VF_RS01645; VF_R0003 ; 5S ribosomal RNA	0	0	0	0	0	0	#DIV/0!	2352	3894	#DIV/0!	0	#DIV/0!	0	#DIV/0!	0	#DIV/0!	#DIV/0!
VF_RS01650; VF_R0004 ; 16S ribosomal RNA	0.68	0	0	0	0	0	0.373901	2352	3293	0.267056	0	0	0	0	0	0.573398
VF_RS01655; VF_T0003 ; tRNA-Ile	0	0	0	2.48	3.45	4.64	0.00486253	2352	1321	0.00865758	0	1	0	1	0	2.0626
VF_RS01660; VF_T0004 ; tRNA-Ala	1.36	1.98	14.7	8.68	0	3.48	0.716414	2352	3678	0.458131	-0.569056	0	0	0	-0.569056	0.33901
VF_RS01665; VF_R0005 ; 23S ribosomal RNA	0	0	1.4	0	3.45	0	0.611214	2352	3566	0.403134	1.30117	0	1	1	1.30117	0.394551
VF_RS01670; VF_R0006 ; 5S ribosomal RNA	0	0	0	0	0	0	#DIV/0!	2352	3895	#DIV/0!	0	#DIV/0!	0	#DIV/0!	0	#DIV/0!	#DIV/0!
VF_RS01675; VF_T0005 ; tRNA-Asp	0	0	0	0	0	0	#DIV/0!	2352	3896	#DIV/0!	0	#DIV/0!	0	#DIV/0!	0	#DIV/0!	#DIV/0!
VF_RS01680; VF0336 ; sodium:proton antiporter	344.08	502.26	427	1674	1601.95	1342.12	0.00054589	2352	594	0.0021615	1.85867	1	1	2	1.85867		2.66524
VF_RS01685; VF0337 ; methionine synthase	1224	2177.34	2820.3	4137.88	4570.1	4704.96	0.00833929	2352	1539	0.0127446	1.10826	1	1	2	1.10826		1.89467
VF_RS01690; VF0338 ; lysine-sensitive aspartokinase 3	378.76	527.34	603.4	1651.68	1808.95	1894.28	0.000189106	2352	345	0.00128921	1.82679	1	1	2	1.82679		2.88968
VF_RS01695; VF0339 ; alanine--glyoxylate aminotransferase family protein	44.2	33.66	49.7	561.72	242.65	341.04	0.0229191	2352	2012	0.0267921	3.16662	1	1	2	3.16662		1.57199
VF_RS01700; VF0340 ; PglL family O-oligosaccharyltransferase	197.88	209.22	324.1	1316.88	1305.25	1338.64	1.31045e-05	2352	55	0.000560395	2.43744	1	1	2	2.43744		3.25151
VF_RS01705; VF0341 ; excinuclease ABC subunit UvrA	565.08	665.94	981.4	7792.16	7581.95	7092.24	9.87195e-06	2352	46	0.000504757	3.34407	1	1	2	3.34407		3.29692
VF_RS01710; VF0342 ; UTP--glucose-1-phosphate uridylyltransferase GalU	408.68	221.1	615.3	1271	663.55	961.64	0.0580405	2352	2413	0.0565732	1.21792	0	1	1	1.21792	1.24739
VF_RS01715; VF0343 ; hypothetical protein	8.16	21.78	27.3	177.32	184	172.84	1.70665e-05	2352	71	0.000565359	3.22218	1	1	2	3.22218		3.24768
VF_RS01720; VF0344 ; glycosyltransferase family 4 protein	142.12	229.02	245	3202.92	2871.55	2644.8	8.18631e-05	2352	209	0.000921254	3.82288	1	1	2	3.82288		3.03562
VF_RS01725; VF0345 ; glycosyltransferase family 4 protein	171.36	391.38	431.2	4025.04	4761	4332.6	5.96982e-05	2352	164	0.000856159	3.72232	1	1	2	3.72232		3.06745
VF_RS01730; VF0346 ; glycosyltransferase	59.16	72.6	108.5	1910.84	1845.75	1861.8	2.08989e-07	2352	2	0.000245771	4.54749	1	1	2	4.54749		3.60947
VF_RS01735; VF0347 ; hypothetical protein	38.76	40.26	42	887.84	783.15	671.64	0.000289206	2352	434	0.00156731	4.27481	1	1	2	4.27481		2.80485
VF_RS01740; VF0348 ; capsular polysaccharide biosynthesis protein	14.96	33	29.4	1021.76	892.4	665.84	0.0013183	2352	852	0.00363924	5.05964	1	1	2	5.05964		2.43899
VF_RS01745; VF0349 ; polysaccharide biosynthesis tyrosine autokinase	178.16	471.9	538.3	6710.88	6116.85	6026.2	1.68006e-05	2352	70	0.000564501	3.98782	1	1	2	3.98782		3.24834
VF_RS01750; VF0350 ; polysaccharide export protein	48.28	71.28	73.5	1044.08	934.95	890.88	4.252e-05	2352	133	0.000751933	3.89388	1	1	2	3.89388		3.12382
VF_RS01755; VF0351 ; outer membrane beta-barrel protein	184.96	264.66	327.6	2261.76	2024	2112.36	2.04285e-05	2352	84	0.000571997	3.04125	1	1	2	3.04125		3.24261
VF_RS01760; VF0352 ; undecaprenyl-phosphate glucose phosphotransferase	135.32	205.26	221.9	1964.16	1945.8	2043.92	1.48719e-06	2352	12	0.000291488	3.40396	1	1	2	3.40396		3.53538
VF_RS01765; VF0353 ; single-stranded DNA-binding protein	350.2	465.96	371.7	3599.72	3309.7	2934.8	0.000123211	2352	264	0.0010977	3.05091	1	1	2	3.05091		2.95952
VF_RS01770; VF0354 ; hypothetical protein	28.56	48.18	76.3	314.96	210.45	287.68	0.00301132	2352	1137	0.00622922	2.40951	1	1	2	2.40951		2.20557
VF_RS01775; VF0355 ; RNase E specificity factor CsrD	292.4	265.32	394.1	899	627.9	683.24	0.0101606	2352	1645	0.0145274	1.21538	1	1	2	1.21538		1.83781
VF_RS01780; VF0356 ; MSHA biogenesis protein MshI	660.28	451.44	662.9	1340.44	725.65	777.2	0.163494	2352	2876	0.133706	0.680051	0	0	0	0.680051	0.873849
VF_RS01785; VF0357 ; type 4a pilus biogenesis protein PilO	150.28	146.52	156.1	484.84	369.15	298.12	0.0128706	2352	1750	0.0172981	1.34701	1	1	2	1.34701		1.762
VF_RS01790; VF0358 ; hypothetical protein	63.24	77.22	76.3	230.64	161	176.32	0.00562259	2352	1384	0.00955515	1.38969	1	1	2	1.38969		2.01976
VF_RS01795; VF0359 ; pilus (MSHA type) biogenesis protein MshL	318.24	279.84	401.1	1315.64	840.65	783	0.0199689	2352	1945	0.0241475	1.55665	1	1	2	1.55665		1.61713
VF_RS01800; VF0360 ; AAA family ATPase	64.6	83.16	120.4	250.48	98.9	158.92	0.16394	2352	2879	0.133931	0.922586	0	0	0	0.922586	0.873119
VF_RS01805; VF0361 ; MSHA biogenesis protein MshN	256.36	359.04	336	962.24	732.55	596.24	0.0159372	2352	1832	0.0204608	1.26787	1	1	2	1.26787		1.68908
VF_RS01810; VF0362 ; GspE/PulE family protein	490.28	718.74	692.3	1842.64	1719.25	1514.96	0.000903715	2352	734	0.00289583	1.41693	1	1	2	1.41693		2.53823
VF_RS01815; VF0363 ; type II secretion system F family protein	210.12	434.28	460.6	734.08	717.6	827.08	0.0106199	2352	1659	0.0150561	1.0442	1	1	2	1.0442		1.82229
VF_RS01820; VF0364 ; hypothetical protein	123.08	161.04	289.8	556.76	527.85	432.68	0.00747348	2352	1496	0.0117498	1.40258	1	1	2	1.40258		1.92997
VF_RS01825; VF0365 ; prepilin-type N-terminal cleavage/methylation domain-containing protein	677.96	751.08	1386.7	1304.48	1178.75	1226.12	0.261488	2352	3106	0.19801	0.397652	0	0	0	0.397652	0.703312
VF_RS01830; VF0366 ; prepilin-type N-terminal cleavage/methylation domain-containing protein	157.76	108.9	180.6	524.52	274.85	233.16	0.10497	2352	2668	0.0925371	1.207	0	1	1	1.207	1.03368
VF_RS01835; VF0367 ; type II secretion system protein	91.12	185.46	317.1	492.28	637.1	772.56	0.0138299	2352	1781	0.0182638	1.67971	1	1	2	1.67971		1.73841
VF_RS01840; VF0368 ; type II secretion system protein	14.28	12.54	20.3	94.24	100.05	102.08	1.52015e-05	2352	68	0.000525794	2.65299	1	1	2	2.65299		3.27918
VF_RS01845; VF0369 ; type II secretion system protein	15.64	17.16	26.6	120.28	119.6	158.92	0.00109023	2352	794	0.0032295	2.74713	1	1	2	2.74713		2.49086
VF_RS01850; VF0370 ; hypothetical protein	5.44	5.94	7	62	54.05	35.96	0.00447557	2352	1288	0.00817278	3.04796	1	1	2	3.04796		2.08763
VF_RS01855; VF0371 ; MSHA biogenesis protein MshQ	295.8	437.58	431.2	1257.36	1235.1	1127.52	0.000180694	2352	335	0.00126864	1.63617	1	1	2	1.63617		2.89666
VF_RS01860; VF0372 ; rod shape-determining protein	897.6	656.7	1134.7	1780.64	1222.45	1289.92	0.0750406	2352	2523	0.0699547	0.67492	0	0	0	0.67492	1.15518
VF_RS01865; VF0373 ; rod shape-determining protein MreC	361.08	130.02	387.8	767.56	311.65	291.16	0.403955	2352	3352	0.283443	0.640795	0	0	0	0.640795	0.547534
VF_RS01870; VF0374 ; rod shape-determining protein MreD	138.72	54.12	167.3	462.52	194.35	200.68	0.154742	2352	2852	0.127614	1.25166	0	1	1	1.25166	0.894103
VF_RS01875; VF0375 ; septum formation inhibitor Maf	223.04	248.16	231	570.4	453.1	335.24	0.0327524	2352	2162	0.0356307	0.952316	1	0	1	0.952316	1.44818
VF_RS01880; VF0376 ; ribonuclease G	1257.32	1650.66	1883.7	2399.4	1868.75	1717.96	0.222463	2352	3025	0.172969	0.321087	0	0	0	0.321087	0.762031
VF_RS01885; VF0377 ; TIGR02099 family protein	950.64	1115.4	1144.5	4248.24	2773.8	2561.28	0.0164163	2352	1844	0.0209388	1.57771	1	1	2	1.57771		1.67905
VF_RS01890; VF0378 ; carbon-nitrogen hydrolase family protein	131.92	257.4	310.1	1289.6	1279.95	1067.2	0.000401406	2352	513	0.00184036	2.37842	1	1	2	2.37842		2.7351
VF_RS01895; VF0379 ; metalloprotease TldD	239.36	225.72	275.1	1251.16	1038.45	1011.52	0.000380509	2352	493	0.00181533	2.15701	1	1	2	2.15701		2.74104
VF_RS01900; VF0380 ; ribosome-associated protein	471.92	368.94	725.9	1324.32	1023.5	1206.4	0.00853794	2352	1552	0.0129389	1.18175	1	1	2	1.18175		1.8881
VF_RS01905; VF0381 ; metalloprotease PmbA	525.64	478.5	593.6	1159.4	715.3	794.6	0.0641569	2352	2461	0.0613153	0.740429	0	0	0	0.740429	1.21243
VF_RS01910; VF0382 ; magnesium transporter	667.08	568.26	641.9	694.4	598	545.2	0.814689	2352	3764	0.509072	-0.0307903	0	0	0	-0.0307903	0.293221
VF_RS01915; VF0383 ; HPr family phosphocarrier protein	13.6	40.26	33.6	84.32	67.85	82.36	0.00681613	2352	1461	0.010973	1.42308	1	1	2	1.42308		1.95967
VF_RS01920; VF0384 ; RNase adapter RapZ	53.04	73.26	91.7	1085	937.25	850.28	0.000218211	2352	373	0.00137596	3.71992	1	1	2	3.71992		2.8614
VF_RS01925; VF0385 ; PTS IIA-like nitrogen regulatory protein PtsN	65.96	41.58	98	819.64	1146.55	986	0.000669068	2352	645	0.00243976	3.84429	1	1	2	3.84429		2.61265
VF_RS01930; VF0386 ; ribosome hibernation promoting factor	167.96	81.18	194.6	1802.96	1251.2	1494.08	0.00110987	2352	803	0.00325082	3.35752	1	1	2	3.35752		2.48801
VF_RS01935; VF0387 ; RNA polymerase factor sigma-54	2573.12	3083.52	3018.4	24357.3	18052.7	18503.2	0.001028	2352	776	0.0031158	2.81181	1	1	2	2.81181		2.50643
VF_RS01940; VF0388 ; LPS export ABC transporter ATP-binding protein	340.68	696.96	835.8	2878.04	3190.1	3017.16	0.00015511	2352	301	0.00121202	2.27784	1	1	2	2.27784		2.91649
VF_RS01945; VF0389 ; lipopolysaccharide transport periplasmic protein LptA	184.28	208.56	299.6	987.04	767.05	740.08	0.00218561	2352	1017	0.00505462	1.8488	1	1	2	1.8488		2.29631
VF_RS01950; VF0390 ; LPS export ABC transporter periplasmic protein LptC	280.16	274.56	283.5	1457	1337.45	1380.4	5.88611e-06	2352	32	0.000432629	2.31632	1	1	2	2.31632		3.36388
VF_RS01955; VF0391 ; 3-deoxy-manno-octulosonate-8-phosphatase KdsC	286.28	329.34	427	1218.92	1144.25	1111.28	0.00010199	2352	239	0.00100368	1.73657	1	1	2	1.73657		2.9984
VF_RS01960; VF0392 ; arabinose-5-phosphate isomerase KdsD	724.2	852.06	805	2947.48	2988.85	2781.68	8.72104e-06	2352	42	0.000488378	1.87227	1	1	2	1.87227		3.31124
VF_RS01965; VF0393 ; calcium/sodium antiporter	167.28	134.64	141.4	507.16	485.3	433.84	0.000164011	2352	320	0.00120548	1.68586	1	1	2	1.68586		2.91884
VF_RS01970; VF0394 ; phospholipid ABC transporter ATP-binding protein MlaF	346.8	409.86	384.3	1300.76	1298.35	1226.12	8.12069e-06	2352	38	0.000502628	1.7453	1	1	2	1.7453		3.29875
VF_RS01975; VF0395 ; lipid asymmetry maintenance ABC transporter permease subunit MlaE	47.6	64.68	49.7	322.4	187.45	220.4	0.00985996	2352	1629	0.0142361	2.17257	1	1	2	2.17257		1.84661
VF_RS01980; VF0396 ; outer membrane lipid asymmetry maintenance protein MlaD	82.96	109.56	114.8	343.48	300.15	263.32	0.00136274	2352	859	0.00373128	1.56128	1	1	2	1.56128		2.42814
VF_RS01985; VF0397 VF0398 ; phospholipid-binding protein MlaC	110.16	165	178.5	559.24	460	517.36	0.000529863	2352	586	0.00212669	1.76006	1	1	2	1.76006		2.6723
VF_RS01990; VF0399 ; STAS domain-containing protein	235.28	496.98	448.7	457.56	533.6	600.88	0.204303	2352	2984	0.161032	0.430916	0	0	0	0.430916	0.793088
VF_RS01995; VF0400 ; BolA family iron metabolism protein IbaG	189.72	342.54	319.9	409.2	632.5	551	0.0377985	2352	2229	0.0398843	0.902278	1	0	1	0.902278	1.3992
VF_RS02000; VF0401 ; UDP-N-acetylglucosamine 1-carboxyvinyltransferase	868.36	1391.94	1386	2499.84	3050.95	3512.48	0.00606132	2352	1411	0.0101036	1.3136	1	1	2	1.3136		1.99552
VF_RS02005; VF0402 ; 1-acylglycerol-3-phosphate O-acyltransferase	134.64	103.62	258.3	192.2	149.5	174	0.902372	2352	3827	0.55458	0.054564	0	0	0	0.054564	0.256035
VF_RS02010; VF0403 ; isopentenyl-diphosphate Delta-isomerase	12.92	12.54	39.2	18.6	21.85	30.16	0.844369	2352	3782	0.525108	0.126999	0	0	0	0.126999	0.279752
VF_RS02015; VF0404 ; RidA family protein	104.72	240.9	201.6	1494.2	1911.3	1880.36	0.00035307	2352	471	0.0017631	3.27195	1	1	2	3.27195		2.75372
VF_RS02020; VF0405 ; aspartate carbamoyltransferase regulatory subunit	27.2	27.06	34.3	846.92	1513.4	1459.28	0.00434241	2352	1279	0.00798542	5.43062	1	1	2	5.43062		2.0977
VF_RS02025; VF0406 ; aspartate carbamoyltransferase	207.4	409.86	448	7122.56	12050.8	11837.8	0.00344308	2352	1181	0.00685701	4.86351	1	1	2	4.86351		2.16387
VF_RS02030; VF0407 ; ornithine carbamoyltransferase	65.28	34.98	58.1	463.76	757.85	466.32	0.00651233	2352	1444	0.0106073	3.41398	1	1	2	3.41398		1.97439
VF_RS02035; VF0408 ; arginine deiminase	87.04	110.22	117.6	889.08	727.95	611.32	0.00140918	2352	870	0.00380965	2.82319	1	1	2	2.82319		2.41912
VF_RS02040; VF0409 ; ribonuclease E inhibitor RraB	140.08	76.56	206.5	850.64	530.15	573.04	0.00891475	2352	1572	0.0133381	2.2071	1	1	2	2.2071		1.87491
VF_RS02045; VF0410 ; beta-galactosidase	139.4	135.3	137.2	567.92	503.7	460.52	0.000280131	2352	429	0.00153583	1.89518	1	1	2	1.89518		2.81366
VF_RS02050; VF0411 ; valine--tRNA ligase	3980.72	3274.26	4149.6	9879.08	9027.5	8029.52	0.000978992	2352	761	0.00302574	1.23993	1	1	2	1.23993		2.51917
VF_RS02055; VF0412 ; DNA polymerase III subunit chi	500.48	330.66	688.8	285.2	193.2	258.68	0.0712723	2352	2502	0.0669994	-1.04412	0	1	1	-1.04412	1.17393
VF_RS02060; VF0413 ; leucyl aminopeptidase	1596.64	1151.04	1294.3	5420.04	4550.55	3858.16	0.00227256	2352	1028	0.00519948	1.77454	1	1	2	1.77454		2.28404
VF_RS02065; VF0414 ; LPS export ABC transporter permease LptF	477.36	591.36	638.4	987.04	883.2	939.6	0.00287095	2352	1124	0.00600755	0.718924	1	0	1	0.718924	2.2213
VF_RS02070; VF0415 ; LPS export ABC transporter permease LptG	345.44	328.68	483.7	1137.08	694.6	765.6	0.0301421	2352	2121	0.0334249	1.16559	1	1	2	1.16559		1.47593
VF_RS02075; VF0416 ; RDD family protein	62.56	36.96	60.2	190.96	149.5	126.44	0.00760622	2352	1503	0.0119028	1.54757	1	1	2	1.54757		1.92435
VF_RS02080; VF_T0006 ; tRNA-Leu	0.68	1.98	6.3	0	6.9	4.64	0.761601	2352	3726	0.480753	0.365073	0	0	0	0.365073	0.318078
VF_RS02085; VF0417 ; DUF2999 domain-containing protein	18.36	31.02	24.5	96.72	105.8	99.76	7.31789e-05	2352	193	0.000891797	2.03263	1	1	2	2.03263		3.04973
VF_RS02090; VF0418 ; diacylglycerol kinase	65.96	67.32	41.3	156.24	186.3	119.48	0.0104741	2352	1652	0.0149122	1.40407	1	1	2	1.40407		1.82646
VF_RS02095; VF_T0007 ; tRNA-Asn	0	0	1.4	1.24	0	0	0.935933	2352	3850	0.57177	-0.175087	0	0	0	-0.175087	0.242779
VF_RS02100; VF_T0008 ; tRNA-Phe	0	0	0	0	0	0	#DIV/0!	2352	3897	#DIV/0!	0	#DIV/0!	0	#DIV/0!	0	#DIV/0!	#DIV/0!
VF_RS02105; VF_T0009 ; tRNA-Thr	5.44	14.52	22.4	35.96	18.4	26.68	0.141513	2352	2804	0.118701	0.935932	0	0	0	0.935932	0.925545
VF_RS02110; VF_T0010 ; tRNA-Asn	13.6	10.56	35	75.64	44.85	25.52	0.154121	2352	2849	0.127235	1.30337	0	1	1	1.30337	0.895392
VF_RS02115; VF_T0011 ; tRNA-Thr	41.48	60.72	65.8	78.12	86.25	78.88	0.0330129	2352	2168	0.0358147	0.533979	1	0	1	0.533979	1.44594
VF_RS02120; VF_T0012 ; tRNA-Asn	29.24	11.88	39.9	47.12	50.6	53.36	0.0491815	2352	2344	0.0493494	0.898963	1	0	1	0.898963	1.30672
VF_RS02125; VF_T0013 ; tRNA-Phe	0	0	0	0	0	0	#DIV/0!	2352	3898	#DIV/0!	0	#DIV/0!	0	#DIV/0!	0	#DIV/0!	#DIV/0!
VF_RS02130; VF_T0014 ; tRNA-Thr	4.08	6.6	11.9	35.96	8.05	22.04	0.158848	2352	2866	0.130359	1.54851	0	1	1	1.54851	0.884858
VF_RS02135; VF_T0015 ; tRNA-Phe	44.2	61.38	55.3	120.28	80.5	74.24	0.0673593	2352	2481	0.063857	0.773552	0	0	0	0.773552	1.19479
VF_RS02140; VF0419 ; membrane-bound lytic murein transglycosylase MltC	45.56	66	80.5	548.08	596.85	499.96	8.33387e-05	2352	212	0.000924588	3.09836	1	1	2	3.09836		3.03405
VF_RS02145; VF0421 ; oxidative damage protection protein	20.4	34.98	28	202.12	121.9	148.48	0.00564594	2352	1386	0.00958099	2.50254	1	1	2	2.50254		2.01859
VF_RS02150; VF0422 ; A/G-specific adenine glycosylase	157.08	218.46	274.4	861.8	710.7	808.52	0.000491027	2352	563	0.00205132	1.8732	1	1	2	1.8732		2.68797
VF_RS02155; VF_2589 ; tRNA (guanosine(46)-N7)-methyltransferase TrmB	266.56	288.42	339.5	455.08	382.95	377	0.0320854	2352	2147	0.0351489	0.441871	1	0	1	0.441871	1.45409
VF_RS02160; VF0423 ; glutaminase B	77.52	87.78	122.5	203.36	217.35	233.16	0.00162637	2352	912	0.00419433	1.18394	1	1	2	1.18394		2.37734
VF_RS02165; VF0424 ; radical SAM family heme chaperone HemW	178.84	264	387.1	652.24	718.75	842.16	0.0049538	2352	1334	0.00873413	1.41502	1	1	2	1.41502		2.05878
VF_RS02170; VF0425 ; XTP/dITP diphosphatase	245.48	213.18	276.5	781.2	664.7	546.36	0.00395959	2352	1236	0.00753475	1.43828	1	1	2	1.43828		2.12293
VF_RS02175; VF0426 ; DUF4426 domain-containing protein	149.6	173.58	235.9	384.4	336.95	286.52	0.0173206	2352	1875	0.021727	0.850183	1	0	1	0.850183	1.663
VF_RS02180; VF0427 ; YggU family protein	135.32	224.4	137.2	499.72	624.45	556.8	0.0010571	2352	782	0.00317942	1.75821	1	1	2	1.75821		2.49765
VF_RS02185; VF0428 ; YggT family protein	133.96	213.18	116.9	378.2	345	287.68	0.010126	2352	1642	0.0145044	1.12329	1	1	2	1.12329		1.8385
VF_RS02190; VF0429 ; pyrroline-5-carboxylate reductase	686.8	806.52	884.8	1235.04	1048.8	928	0.0590772	2352	2417	0.0574885	0.433579	0	0	0	0.433579	1.24042
VF_RS02195; VF0430 ; YggS family pyridoxal phosphate-dependent enzyme	1615	4074.18	5156.2	2305.16	2523.1	2741.08	0.359198	2352	3270	0.258359	-0.518841	0	0	0	-0.518841	0.587776
VF_RS02200; VF0431 ; type IV pilus twitching motility protein PilT	172.04	253.44	151.9	679.52	694.6	498.8	0.00353228	2352	1187	0.0069991	1.6977	1	1	2	1.6977		2.15496
VF_RS02205; VF0432 ; PilT/PilU family type 4a pilus ATPase	370.6	548.46	583.1	1373.92	1555.95	1315.44	0.000730568	2352	677	0.0025381	1.49883	1	1	2	1.49883		2.59549
VF_RS02210; VF0433 ; Holliday junction resolvase RuvX	21.08	9.9	32.9	120.28	66.7	92.8	0.0128979	2352	1752	0.017315	2.13086	1	1	2	2.13086		1.76158
VF_RS02215; VF0434 ; YqgE/AlgH family protein	429.76	1023.66	1064	2406.84	4211.3	4721.2	0.0158568	2352	1827	0.0204133	2.17132	1	1	2	2.17132		1.69009
VF_RS02220; VF0435 ; glutathione synthase	663	1019.04	1064.7	3383.96	3846.75	3765.36	0.000135213	2352	277	0.00114809	2.0012	1	1	2	2.0012		2.94002
VF_RS02225; VF0436 ; 16S rRNA (uracil(1498)-N(3))-methyltransferase	263.84	253.44	394.1	1488	900.45	1026.6	0.010576	2352	1655	0.0150301	1.90578	1	1	2	1.90578		1.82304
VF_RS02230; VF0437 ; endonuclease	126.48	197.34	296.8	233.12	215.05	378.16	0.391553	2352	3335	0.276142	0.413008	0	0	0	0.413008	0.558868
VF_RS02235; VF0438 ; SprT family zinc-dependent metalloprotease	25.16	19.14	48.3	135.16	116.15	147.32	0.00130343	2352	847	0.00361943	2.10597	1	1	2	2.10597		2.44136
VF_RS02240; VF0439 ; methionine adenosyltransferase	546.04	493.02	445.2	2172.48	1657.15	1599.64	0.00204595	2352	989	0.0048656	1.87101	1	1	2	1.87101		2.31286
VF_RS02245; VF0440 ; transketolase	4645.76	5563.14	5591.6	15833.6	18492	15373.5	0.000378191	2352	490	0.00181532	1.65325	1	1	2	1.65325		2.74105
VF_RS02250; VF0441 ; erythrose-4-phosphate dehydrogenase	510	1250.7	1077.3	1443.36	1844.6	1854.84	0.0424804	2352	2278	0.0438603	0.857679	1	0	1	0.857679	1.35793
VF_RS02255; VF0442 ; phosphoglycerate kinase	843.2	1453.32	1707.3	5856.52	5324.5	4965.96	0.000373066	2352	483	0.00181667	2.01182	1	1	2	2.01182		2.74072
VF_RS02260; VF0443 ; class II fructose-bisphosphate aldolase	1469.48	1917.96	2112.6	13410.6	11136.6	10869.2	0.000273113	2352	425	0.00151144	2.6869	1	1	2	2.6869		2.82061
VF_RS02265; VF0444 ; ATP-dependent RNA helicase SrmB	924.12	1168.86	2164.4	2413.04	2750.8	3360.52	0.0388757	2352	2242	0.0407831	1.00163	1	1	2	1.00163		1.38952
VF_RS02270; VF0445 ; methyltransferase	61.88	97.02	143.5	410.44	363.4	414.12	0.000505914	2352	572	0.00208026	1.97396	1	1	2	1.97396		2.68188
VF_RS02275; VF0446 ; branched-chain amino acid transport system II carrier protein	93.84	118.8	145.6	317.44	325.45	242.44	0.00443482	2352	1285	0.00811727	1.30529	1	1	2	1.30529		2.09059
VF_RS02280; VF0447 ; flavodoxin FldB	63.92	87.12	69.3	163.68	129.95	140.36	0.00427969	2352	1264	0.00796348	0.97793	1	0	1	0.97793	2.0989
VF_RS02285; VF0448 ; site-specific tyrosine recombinase XerD	365.84	541.86	695.1	845.68	1168.4	1190.16	0.0218773	2352	1993	0.0258181	0.999388	1	0	1	0.999388	1.58808
VF_RS02290; VF0449 ; bifunctional protein-disulfide isomerase/oxidoreductase DsbC	1330.08	3199.68	3346	1117.24	1018.9	1137.96	0.077678	2352	2537	0.0720136	-1.26632	0	1	1	-1.26632	1.14259
VF_RS02295; VF0450 ; single-stranded-DNA-specific exonuclease RecJ	254.32	446.16	408.1	483.6	476.1	506.92	0.114777	2352	2707	0.0997247	0.403782	0	0	0	0.403782	1.0012
VF_RS02300; VF0452 ; peptide chain release factor 2	6462.72	10191.1	6498.1	10039	12319.9	11702.1	0.0616347	2352	2441	0.0593875	0.556994	0	0	0	0.556994	1.22631
VF_RS02305; VF0453 ; lysine--tRNA ligase	3806.64	6831	4188.8	15901.8	17169.5	15655.4	0.000438935	2352	531	0.00194421	1.71654	1	1	2	1.71654		2.71126
VF_RS02310; VF0454 ; sigma-54-dependent Fis family transcriptional regulator	678.64	644.16	767.2	1101.12	1003.95	921.04	0.00802862	2352	1521	0.0124151	0.533961	1	0	1	0.533961	1.90605
VF_RS02315; VF0455 ; DNA mismatch repair endonuclease MutH	67.32	76.56	97.3	246.76	169.05	177.48	0.0109429	2352	1673	0.0153841	1.29863	1	1	2	1.29863		1.81293
VF_RS02320; VF0456 ; RNA pyrophosphohydrolase	566.44	430.98	627.9	1979.04	1618.05	1314.28	0.00548352	2352	1374	0.00938664	1.5954	1	1	2	1.5954		2.02749
VF_RS02325; VF0457 ; phosphoenolpyruvate--protein phosphotransferase	378.76	444.18	499.8	2639.96	2662.25	2536.92	1.97721e-06	2352	16	0.00029065	2.56716	1	1	2	2.56716		3.53663
VF_RS02330; VF0458 ; sulfite exporter TauE/SafE family protein	1215.84	1659.24	1530.2	1015.56	677.35	702.96	0.0172103	2352	1870	0.0216464	-0.878684	1	0	1	-0.878684	1.66462
VF_RS02335; VF0459 ; prolipoprotein diacylglyceryl transferase	576.64	1246.74	1045.1	1618.2	1688.2	1592.68	0.0279043	2352	2089	0.0314174	0.772224	1	0	1	0.772224	1.50283
VF_RS02340; VF0460 ; thymidylate synthase	172.04	99.66	330.4	229.4	94.3	150.8	0.617107	2352	3578	0.405655	-0.343595	0	0	0	-0.343595	0.391843
VF_RS02345; VF0461 ; Na/Pi cotransporter family protein	14.96	15.18	25.9	101.68	173.65	70.76	0.0345125	2352	2188	0.0370994	2.62662	1	1	2	2.62662		1.43063
VF_RS02350; VF0462 ; transcriptional activator NhaR	62.56	116.16	128.1	257.92	304.75	325.96	0.00242523	2352	1052	0.00542219	1.53419	1	1	2	1.53419		2.26583
VF_RS02355; VF0463 ; winged helix-turn-helix transcriptional regulator	52.36	108.9	70	133.92	172.5	122.96	0.0424006	2352	2277	0.0437972	0.892739	1	0	1	0.892739	1.35855
VF_RS02360; VF0464 ; 30S ribosomal protein S20	1938.68	4666.2	5644.1	1081.28	1254.65	1579.92	0.0679273	2352	2485	0.0642917	-1.64526	0	1	1	-1.64526	1.19184
VF_RS02365; VF0465 ; murein biosynthesis integral membrane protein MurJ	125.12	161.04	151.2	517.08	507.15	354.96	0.00422491	2352	1259	0.00789276	1.65693	1	1	2	1.65693		2.10277
VF_RS02370; VF0466 ; bifunctional riboflavin kinase/FAD synthetase	1893.12	1510.74	1420.3	2550.68	1928.55	1702.88	0.196028	2352	2967	0.155395	0.357822	0	0	0	0.357822	0.808563
VF_RS02375; VF0467 ; isoleucine--tRNA ligase	4666.84	5407.38	5812.8	13916.5	12088.8	11371.5	0.000984697	2352	762	0.00303938	1.23429	1	1	2	1.23429		2.51721
VF_RS02380; VF0468 ; signal peptidase II	152.32	95.04	221.2	482.36	231.15	279.56	0.109293	2352	2694	0.0954182	1.08366	0	1	1	1.08366	1.02037
VF_RS02385; VF0469 ; FKBP-type peptidyl-prolyl cis-trans isomerase	91.12	108.24	234.5	342.24	140.3	212.28	0.307267	2352	3188	0.226691	0.67941	0	0	0	0.67941	0.644566
VF_RS02390; VF0470; 4-hydroxy-3-methylbut-2-enyl diphosphate reductase	253.64	204.6	413.7	941.16	645.15	858.4	0.00843539	2352	1546	0.0128331	1.48736	1	1	2	1.48736		1.89167
VF_RS02395; VF0471 ; 4-hydroxy-tetrahydrodipicolinate reductase	116.28	51.48	200.2	562.96	312.8	308.56	0.0450047	2352	2301	0.0460022	1.68644	1	1	2	1.68644		1.33722
VF_RS02400; VF0472 ; glutamine-hydrolyzing carbamoyl-phosphate synthase small subunit	203.32	175.56	286.3	6197.52	6948.3	6240.8	1.4254e-05	2352	63	0.00053215	4.86517	1	1	2	4.86517		3.27397
VF_RS02405; VF0473 ; carbamoyl-phosphate synthase large subunit	612.68	1462.56	1655.5	13442.8	17279.9	16881.5	0.000314349	2352	449	0.00164666	3.67356	1	1	2	3.67356		2.7834
VF_RS02410; VF0474 ; serine-type D-Ala-D-Ala carboxypeptidase	59.16	72.6	94.5	179.8	157.55	157.76	0.00210902	2352	999	0.00496539	1.12977	1	1	2	1.12977		2.30405
VF_RS02415; VF0475 ; porin	2153.56	1535.16	2403.8	18144.9	11682.8	12044.3	0.00484496	2352	1317	0.00865249	2.78088	1	1	2	2.78088		2.06286
VF_RS02420; VF0476 ; transcription elongation factor GreA	390.32	361.02	287.7	1303.24	537.05	450.08	0.200956	2352	2976	0.15882	1.14033	0	1	1	1.14033	0.799094
VF_RS02425; VF0477 ; ribosome assembly RNA-binding protein YhbY	142.8	65.34	163.8	202.12	94.3	95.12	0.89544	2352	3820	0.551329	0.0740898	0	0	0	0.0740898	0.25859
VF_RS02430; VF0478 ; 23S rRNA (uridine(2552)-2'-O)-methyltransferase RlmE	3121.2	1320.66	5615.4	4374.72	2099.9	3136.64	0.921	2352	3842	0.563819	-0.0654398	0	0	0	-0.0654398	0.248861
VF_RS02435; VF0479 ; ATP-dependent zinc metalloprotease FtsH	2841.04	1710.72	4057.9	7133.72	3962.9	4715.4	0.109944	2352	2695	0.095951	0.876994	0	0	0	0.876994	1.01795
VF_RS02440; VF0480 ; dihydropteroate synthase	257.04	231	259.7	961	715.3	651.92	0.00511293	2352	1348	0.00892108	1.63862	1	1	2	1.63862		2.04958
VF_RS02445; VF0481 VF0482 ; phosphoglucosamine mutase	850.68	681.12	797.3	2791.24	2183.85	1926.76	0.00429385	2352	1268	0.00796462	1.56721	1	1	2	1.56721		2.09883
VF_RS02450; VF0483 ; preprotein translocase subunit SecG	718.08	985.38	1185.1	2093.12	2378.2	2489.36	0.0016397	2352	914	0.00421945	1.26888	1	1	2	1.26888		2.37474
VF_RS02455; VF_T0016 ; tRNA-Leu	837.08	1725.9	1199.8	1098.64	1072.95	1216.84	0.658488	2352	3623	0.427481	-0.151182	0	0	0	-0.151182	0.369083
VF_RS02460; No VF; tRNA-Met	14403.8	43727.6	46797.1	5410.12	7736.05	14233.2	0.0723149	2352	2510	0.0677628	-1.93825	0	1	1	-1.93825	1.16901
VF_RS02465; VF0484 ; ribosome maturation factor RimP	1321.24	782.76	1669.5	2308.88	1629.55	1709.84	0.135854	2352	2783	0.114815	0.581906	0	0	0	0.581906	0.940002
VF_RS02470; VF0485 ; transcription termination/antitermination protein NusA	3693.08	2334.42	3293.5	6369.88	4619.55	4852.28	0.0331534	2352	2170	0.035934	0.765171	1	0	1	0.765171	1.44449
VF_RS02475; VF0486 ; translation initiation factor IF-2	8123.96	4706.46	9132.9	19161.7	11733.4	11876.1	0.0680673	2352	2487	0.0643725	0.961545	0	0	0	0.961545	1.1913
VF_RS02480; VF0487 ; 30S ribosome-binding factor RbfA	246.16	153.12	275.8	443.92	215.05	286.52	0.30699	2352	3187	0.226558	0.486004	0	0	0	0.486004	0.644821
VF_RS02485; VF0488 ; tRNA pseudouridine(55) synthase TruB	126.48	115.5	143.5	277.76	233.45	204.16	0.00862517	2352	1559	0.0130124	0.892034	1	0	1	0.892034	1.88564
VF_RS02490; VF0489 ; 30S ribosomal protein S15	2981.12	2457.18	4145.4	1192.88	796.95	871.16	0.012023	2352	1711	0.0165273	-1.74407	1	1	2	-1.74407		1.7818
VF_RS02495; VF0490 ; polyribonucleotide nucleotidyltransferase	10565.2	12390.8	11124.4	31369.5	30653.2	27198.5	0.000192382	2352	348	0.00130023	1.38845	1	1	2	1.38845		2.88598
VF_RS02500; VF0491 ; lipoprotein NlpI	387.6	146.52	613.2	1303.24	646.3	950.04	0.0661176	2352	2469	0.0629845	1.33758	0	1	1	1.33758	1.20077
VF_RS02505; VF0492 ; U32 family peptidase	43.52	48.18	69.3	125.24	97.75	104.4	0.00841817	2352	1545	0.0128152	1.02395	1	1	2	1.02395		1.89227
VF_RS02510; VF0493 ; U32 family peptidase	148.92	112.2	158.9	231.88	174.8	223.88	0.037017	2352	2216	0.0392888	0.586176	1	0	1	0.586176	1.40573
VF_RS02515; VF0494 ; EAL domain-containing protein	85	88.44	131.6	463.76	399.05	418.76	0.000180225	2352	334	0.00126913	2.07084	1	1	2	2.07084		2.89649
VF_RS02520; VF0495 ; SCP2 domain-containing protein	1099.56	903.54	1571.5	846.92	575	619.44	0.0765757	2352	2529	0.0712163	-0.808251	0	0	0	-0.808251	1.14742
VF_RS02525; VF0496 ; N-acetyltransferase	635.8	1039.5	862.4	407.96	499.1	501.12	0.035639	2352	2198	0.038136	-0.84969	1	0	1	-0.84969	1.41866
VF_RS02530; VF0497 ; hypothetical protein	4.76	1.98	4.2	3.72	12.65	20.88	0.156015	2352	2857	0.128438	1.76763	0	1	1	1.76763	0.891306
VF_RS02535; VF0498 ; DNA polymerase III subunit psi	293.76	333.3	289.8	452.6	424.35	477.92	0.00216572	2352	1014	0.00502345	0.563381	1	0	1	0.563381	2.299
VF_RS02540; VF0499 ; ribosomal protein S18-alanine N-acetyltransferase	42.16	64.68	93.8	107.88	124.2	107.88	0.0432652	2352	2288	0.0444754	0.760756	1	0	1	0.760756	1.35188
VF_RS02545; VF0500 ; peptide chain release factor 3	529.04	627	741.3	1965.4	1684.75	1543.96	0.00135569	2352	858	0.0037163	1.4529	1	1	2	1.4529		2.42989
VF_RS02550; VF0501 ; TatD family hydrolase	125.12	176.88	179.9	355.88	288.65	298.12	0.00505633	2352	1343	0.00885516	0.967988	1	0	1	0.967988	2.0528
VF_RS02555; VF0502 ; NupC/NupG family nucleoside CNT transporter	2380	3171.3	2381.4	3775.8	3032.55	2640.16	0.299918	2352	3178	0.221966	0.252275	0	0	0	0.252275	0.653714
VF_RS02560; VF0503 ; DUF1427 family protein	737.12	653.4	1512	1427.24	1047.65	1163.48	0.453165	2352	3419	0.311742	0.325986	0	0	0	0.325986	0.506205
VF_RS02565; VF0504 ; deoxyribose-phosphate aldolase	862.24	508.86	891.1	1993.92	1462.8	1746.96	0.00755673	2352	1499	0.0118569	1.20181	1	1	2	1.20181		1.92603
VF_RS02570; VF0505 ; thymidine phosphorylase	785.4	626.34	824.6	2015	1219	1197.12	0.0568251	2352	2405	0.0555728	0.986532	0	0	0	0.986532	1.25514
VF_RS02575; VF0506 ; phosphopentomutase	337.28	148.5	308	1711.2	967.15	784.16	0.0371857	2352	2220	0.0393967	2.12501	1	1	2	2.12501		1.40454
VF_RS02580; VF0507 ; purine-nucleoside phosphorylase	175.44	310.86	363.3	2094.36	1921.65	1898.92	3.49883e-05	2352	116	0.000709418	2.79951	1	1	2	2.79951		3.1491
VF_RS02585; VF0508 ; SMP protein	59.16	116.16	128.8	353.4	308.2	319	0.000887699	2352	728	0.00286795	1.68902	1	1	2	1.68902		2.54243
VF_RS02590; VF0509 ; phosphoserine phosphatase	40.12	77.88	88.9	851.88	744.05	742.4	5.40371e-05	2352	157	0.000809525	3.49847	1	1	2	3.49847		3.09177
VF_RS02595; VF0510 ; Flp family type IVb pilin	10.88	52.8	25.2	7.44	20.7	18.56	0.339332	2352	3246	0.245874	-0.928436	0	0	0	-0.928436	0.609287
VF_RS02600; VF0511 ; prepilin peptidase	3.4	6.6	3.5	4.96	0	5.8	0.685003	2352	3656	0.44068	-0.327281	0	0	0	-0.327281	0.355877
VF_RS02605; VF0512 ; Flp pilus assembly protein CpaB	3.4	11.22	8.4	16.12	33.35	26.68	0.0325056	2352	2156	0.0354606	1.72596	1	1	2	1.72596		1.45025
VF_RS02610; VF0513 ; pilus assembly protein N-terminal domain-containing protein	27.88	39.6	51.1	44.64	23	53.36	0.946241	2352	3856	0.577168	0.0291463	0	0	0	0.0291463	0.238698
VF_RS02615; VF0514 ; lipoprotein	8.16	4.62	13.3	2.48	3.45	2.32	0.0797446	2352	2543	0.0737551	-1.66048	0	1	1	-1.66048	1.13221
VF_RS02620; VF0515 ; chromosome partitioning ATPase	33.32	47.52	51.1	53.32	67.85	44.08	0.275335	2352	3135	0.206567	0.324768	0	0	0	0.324768	0.684939
VF_RS02625; VF0516 ; CpaF family protein	33.32	35.64	50.4	68.2	48.3	38.28	0.315255	2352	3200	0.231712	0.3749	0	0	0	0.3749	0.635051
VF_RS02630; VF0517 ; type II secretion system F family protein	26.52	24.42	41.3	44.64	28.75	33.64	0.5252	2352	3476	0.355371	0.214551	0	0	0	0.214551	0.449318
VF_RS02635; VF0518 ; type II secretion system F family protein	19.04	20.46	34.3	37.2	21.85	17.4	0.914462	2352	3838	0.5604	0.0508957	0	0	0	0.0508957	0.251502
VF_RS02640; VF0519 ; hypothetical protein	23.12	33.66	30.1	39.68	37.95	35.96	0.0531482	2352	2385	0.0524128	0.38674	0	0	0	0.38674	1.28056
VF_RS02645; VF0520 ; pilus assembly protein	4.08	11.88	12.6	8.68	2.3	12.76	0.714306	2352	3676	0.457032	-0.266676	0	0	0	-0.266676	0.340054
VF_RS02650; VF0521 ; ATP-binding protein	13.6	35.64	23.1	45.88	27.6	34.8	0.222706	2352	3026	0.173101	0.581901	0	0	0	0.581901	0.761701
VF_RS02655; VF0522 ; TadG	54.4	42.24	95.2	64.48	42.55	70.76	0.809172	2352	3759	0.506298	-0.109729	0	0	0	-0.109729	0.295594
VF_RS02660; VF0523 ; OmpA family protein	38.08	49.5	117.6	54.56	54.05	58	0.632247	2352	3593	0.413873	-0.300415	0	0	0	-0.300415	0.383133
VF_RS02665; VF0524 ; GHKL domain-containing protein	34	44.88	87.5	120.28	111.55	161.24	0.0279007	2352	2088	0.0314284	1.2403	1	1	2	1.2403		1.50268
VF_RS02670; VF0525 ; sensor histidine kinase	25.16	46.2	46.9	271.56	215.05	265.64	0.00039501	2352	506	0.00183609	2.66925	1	1	2	2.66925		2.7361
VF_RS02675; VF0526 ; response regulator	43.52	66.66	102.9	605.12	607.2	605.52	6.50629e-06	2352	33	0.000463721	3.09276	1	1	2	3.09276		3.33374
VF_RS02680; VF0527 ; PilZ domain-containing protein	552.84	1032.9	1144.5	3033.04	3753.6	3608.76	0.00085941	2352	717	0.00281915	1.92885	1	1	2	1.92885		2.54988
VF_RS02685; VF0528 ; DNA repair protein RadA	221	153.12	142.8	602.64	408.25	312.04	0.0391063	2352	2245	0.0409701	1.35572	1	1	2	1.35572		1.38753
VF_RS02690; VF0529 ; elongation factor G	17274.7	18289.3	18711.7	39234.8	32410.4	28649.7	0.00801401	2352	1519	0.0124088	0.885871	1	0	1	0.885871	1.90627
VF_RS02695; VF0530 ; DUF2132 domain-containing protein	48.96	137.94	167.3	300.08	381.8	454.72	0.0102825	2352	1647	0.0146839	1.68209	1	1	2	1.68209		1.83316
VF_RS02700; VF0531 ; cytosine deaminase	119	99	117.6	538.16	519.8	517.36	1.46929e-06	2352	11	0.00031416	2.23083	1	1	2	2.23083		3.50285
VF_RS02705; VF0532 ; cytosine permease	213.52	192.06	424.9	644.8	723.35	774.88	0.0063056	2352	1433	0.0103495	1.36763	1	1	2	1.36763		1.98508
VF_RS02710; VF0533 ; AMP-binding protein	970.36	2050.62	2136.4	4874.44	4986.4	4837.2	0.00109115	2352	795	0.00322817	1.51091	1	1	2	1.51091		2.49104
VF_RS02715; VF0534 ; DNA mismatch repair protein MutS	495.72	417.12	857.5	3124.8	3650.1	3382.56	0.000162451	2352	317	0.00120532	2.52044	1	1	2	2.52044		2.9189
VF_RS02720; VF_2591 ; nicotinamide-nucleotide amidohydrolase family protein	43.52	38.28	46.2	152.52	81.65	82.36	0.0563597	2352	2401	0.0552095	1.3062	0	1	1	1.3062	1.25799
VF_RS02725; VF0535 ; recombinase RecA	863.6	907.5	1025.5	7374.28	6341.1	6065.64	0.000146441	2352	289	0.0011918	2.82237	1	1	2	2.82237		2.9238
VF_RS02730; VF0536 ; alanine--tRNA ligase	3125.28	3079.56	3925.6	7665.68	5595.9	5684	0.0157553	2352	1823	0.0203272	0.903164	1	0	1	0.903164	1.69192
VF_RS02735; VF0537 ; aspartate kinase	2513.96	5526.18	5149.2	4534.68	5798.3	5645.72	0.416814	2352	3363	0.29151	0.276778	0	0	0	0.276778	0.535347
VF_RS02740; VF0538 ; carbon storage regulator CsrA	186.32	299.64	315	1083.76	1450.15	1579.92	0.00200263	2352	983	0.00479164	2.36068	1	1	2	2.36068		2.31952
VF_RS02745; VF_T0017 ; tRNA-Ser	50.32	56.76	29.4	228.16	192.05	252.88	0.00078398	2352	698	0.00264172	2.30211	1	1	2	2.30211		2.57811
VF_RS02750; VF_T0018 ; tRNA-Arg	42.84	29.7	44.8	122.76	90.85	63.8	0.0392878	2352	2246	0.041142	1.24132	1	1	2	1.24132		1.38571
VF_RS02755; VF_T0019 ; tRNA-Ser	34.68	11.22	17.5	128.96	95.45	59.16	0.0263147	2352	2070	0.0298996	2.16115	1	1	2	2.16115		1.52434
VF_RS02760; VF_T0020 ; tRNA-Arg	13.6	5.94	6.3	32.24	19.55	38.28	0.0241303	2352	2038	0.0278481	1.80144	1	1	2	1.80144		1.5552
VF_RS02765; VF_T0021 ; tRNA-Arg	5.44	9.9	15.4	43.4	42.55	30.16	0.00526884	2352	1359	0.00911869	1.9173	1	1	2	1.9173		2.04007
VF_RS02770; VF_T0022 ; tRNA-Arg	4.08	5.94	1.4	14.88	11.5	11.6	0.00680127	2352	1459	0.0109641	1.73368	1	1	2	1.73368		1.96003
VF_RS02775; VF_T0023 ; tRNA-Arg	0	0	0	0	0	0	#DIV/0!	2352	3899	#DIV/0!	0	#DIV/0!	0	#DIV/0!	0	#DIV/0!	#DIV/0!
VF_RS02785; VF_T0024 ; tRNA-Arg	0	0	0	0	0	0	#DIV/0!	2352	3900	#DIV/0!	0	#DIV/0!	0	#DIV/0!	0	#DIV/0!	#DIV/0!
VF_RS02790; VF_T0025 ; tRNA-Arg	4.08	1.98	2.1	1.24	5.75	20.88	0.333484	2352	3238	0.242235	1.77207	0	1	1	1.77207	0.615764
VF_RS02795; VF_2592 ; oxaloacetate decarboxylase subunit gamma	146.88	278.52	397.6	1275.96	1679	1902.4	0.00241195	2352	1048	0.00541308	2.56121	1	1	2	2.56121		2.26656
VF_RS02800; VF0539 ; sodium-extruding oxaloacetate decarboxylase subunit alpha	378.76	584.1	473.9	2915.24	2860.05	2654.08	1.94279e-05	2352	81	0.000564128	2.55261	1	1	2	2.55261		3.24862
VF_RS02805; VF0540 ; sodium ion-translocating decarboxylase subunit beta	165.24	190.74	137.2	623.72	638.25	524.32	0.000380985	2352	494	0.00181392	1.85678	1	1	2	1.85678		2.74138
VF_RS02810; VF0541 ; DedA family protein	2518.04	4024.68	2994.6	1174.28	1350.1	1098.52	0.0119381	2352	1704	0.0164779	-1.39644	1	1	2	-1.39644		1.7831
VF_RS02815; VF0542 ; insulinase family protein	12777.2	12893.8	13757.8	4997.2	3918.05	3506.68	7.66649e-05	2352	201	0.000897093	-1.66636	1	1	2	-1.66636		3.04716
VF_RS02820; VF0543 ; glutamate--cysteine ligase	703.8	1371.48	1031.1	1616.96	1549.05	1470.88	0.0609739	2352	2438	0.058823	0.577923	0	0	0	0.577923	1.23045
VF_RS02825; VF0544 ; lipoprotein	156.4	120.78	208.6	659.68	435.85	399.04	0.0169562	2352	1861	0.0214298	1.62136	1	1	2	1.62136		1.66898
VF_RS02830; VF0545 ; S-ribosylhomocysteine lyase	40.12	73.26	53.9	264.12	304.75	401.36	0.00306116	2352	1143	0.00629908	2.53606	1	1	2	2.53606		2.20072
VF_RS02835; VF0546 ; DUF21 domain-containing protein	65.96	74.58	126	1185.44	1091.35	944.24	0.000171383	2352	325	0.00124029	3.5951	1	1	2	3.5951		2.90648
VF_RS02840; VF0547 ; inner membrane protein YpjD	388.28	636.24	584.5	2033.6	2406.95	2323.48	0.000226082	2352	385	0.00138116	2.0717	1	1	2	2.0717		2.85976
VF_RS02845; VF0548 ; signal recognition particle protein	2188.24	1884.3	2536.1	4517.32	3800.75	3744.48	0.00432116	2352	1272	0.00799006	0.86811	1	0	1	0.86811	2.09745
VF_RS02850; VF0549 ; 30S ribosomal protein S16	6368.2	3260.4	2311.4	3644.36	2178.1	1371.12	0.319831	2352	3209	0.234417	-0.731021	0	0	0	-0.731021	0.630011
VF_RS02855; VF0550 ; ribosome maturation factor RimM	21709	12080.6	4967.2	12470.7	9976.25	7062.08	0.577924	2352	3528	0.385283	-0.393295	0	0	0	-0.393295	0.414221
VF_RS02860; VF0551 ; tRNA (guanosine(37)-N1)-methyltransferase TrmD	27378.2	16183.9	26874.4	15020.1	14036.9	13211.2	0.0635619	2352	2458	0.0608208	-0.736747	0	0	0	-0.736747	1.21595
VF_RS02865; VF0552 ; 50S ribosomal protein L19	1174.36	525.36	1257.9	896.52	517.5	633.36	0.303566	2352	3181	0.224454	-0.530658	0	0	0	-0.530658	0.648873
VF_RS02870; VF0553 ; 3-deoxy-7-phosphoheptulonate synthase	173.4	338.58	284.2	410.44	727.95	508.08	0.0551842	2352	2393	0.0542387	1.04821	0	1	1	1.04821	1.26569
VF_RS02875; VF0554 ; bifunctional chorismate mutase/prephenate dehydrogenase	476	576.84	546	783.68	717.6	518.52	0.174481	2352	2915	0.140782	0.337187	0	0	0	0.337187	0.851452
VF_RS02880; VF0555 ; M23 family metallopeptidase	333.2	354.42	557.2	706.8	615.25	662.36	0.0317246	2352	2144	0.0348024	0.672773	1	0	1	0.672773	1.45839
VF_RS02885; VF0556 ; PilZ domain-containing protein	1423.92	2321.88	2347.1	2418	2245.95	2094.96	0.523096	2352	3473	0.354253	0.149662	0	0	0	0.149662	0.450686
VF_RS02890; VF0557 ; energy-dependent translational throttle protein EttA	881.96	614.46	910	4805	4120.45	3525.24	0.000929916	2352	742	0.00294766	2.37127	1	1	2	2.37127		2.53052
VF_RS02895; VF0558 ; transglycosylase SLT domain-containing protein	284.24	192.72	339.5	820.88	543.95	506.92	0.0310881	2352	2134	0.0342639	1.19693	1	1	2	1.19693		1.46516
VF_RS02900; VF0559 ; trp operon repressor	38.08	72.6	72.8	91.76	81.65	70.76	0.19565	2352	2964	0.155253	0.412263	0	0	0	0.412263	0.808961
VF_RS02905; VF0560 ; inosine/xanthosine triphosphatase	15.64	8.58	18.9	176.08	113.85	97.44	0.00895332	2352	1575	0.0133703	3.16728	1	1	2	3.16728		1.87386
VF_RS02910; VF0561 ; prephenate dehydratase	229.16	391.38	443.8	2373.36	2486.3	2220.24	3.73649e-05	2352	124	0.000708728	2.73377	1	1	2	2.73377		3.14952
VF_RS02915; VF0562 ; ribosome-associated translation inhibitor RaiA	1709.52	1273.8	3898.3	23941.9	13624	18212	0.00621451	2352	1426	0.01025	3.01888	1	1	2	3.01888		1.98928
VF_RS02920; VF0563 ; outer membrane protein assembly factor BamD	320.28	621.06	464.8	1212.72	1365.05	1230.76	0.001282	2352	844	0.00357258	1.43749	1	1	2	1.43749		2.44702
VF_RS02925; VF0564 ; 23S rRNA pseudouridine(1911/1915/1917) synthase RluD	465.12	405.9	419.3	1324.32	1102.85	1125.2	0.000486375	2352	561	0.00203913	1.46105	1	1	2	1.46105		2.69055
VF_RS02930; VF0565 ; peptidoglycan editing factor PgeF	44.88	23.76	59.5	212.04	119.6	134.56	0.0208621	2352	1966	0.0249581	1.86323	1	1	2	1.86323		1.60279
VF_RS02935; VF0566 ; ATP-dependent chaperone ClpB	367.2	458.04	525	2967.32	1886	1962.72	0.00658102	2352	1447	0.010697	2.33572	1	1	2	2.33572		1.97074
VF_RS02940; VF_R0007 ; 16S ribosomal RNA	0	0	0	0	0	0	#DIV/0!	2352	3901	#DIV/0!	0	#DIV/0!	0	#DIV/0!	0	#DIV/0!	#DIV/0!
VF_RS02945; VF_R0008 ; 23S ribosomal RNA	0	0	1.4	2.48	0	1.16	0.431794	2352	3386	0.299935	1.37851	0	1	1	1.37851	0.522973
VF_RS02950; VF_R0009 ; 5S ribosomal RNA	17.68	20.46	23.8	16.12	19.55	40.6	0.575931	2352	3524	0.38439	0.300244	0	0	0	0.300244	0.415228
VF_RS02955; VF_T0026 ; tRNA-Asp	2.04	2.64	14.7	18.6	12.65	15.08	0.114883	2352	2708	0.0997804	1.25738	0	1	1	1.25738	1.00095
VF_RS02960; VF_T0027 ; tRNA-Trp	0.68	0.66	1.4	1.24	0	0	0.356093	2352	3268	0.256283	-1.14384	0	1	1	-1.14384	0.591281
VF_RS02965; VF0568 ; prepilin-type N-terminal cleavage/methylation domain-containing protein	21.76	29.7	28	176.08	120.75	121.8	0.00357898	2352	1191	0.00706781	2.39738	1	1	2	2.39738		2.15072
VF_RS02970; VF0569 ; hypothetical protein	45.56	78.54	67.9	297.6	292.1	409.48	0.00241811	2352	1049	0.00542172	2.37964	1	1	2	2.37964		2.26586
VF_RS02975; VF0570 ; hypothetical protein	25.84	39.6	84.7	266.6	403.65	486.04	0.00723453	2352	1481	0.0114893	2.94512	1	1	2	2.94512		1.93971
VF_RS02980; VF0571 ; GspH/FimT family pseudopilin	40.12	23.76	74.9	238.08	293.25	446.6	0.0120752	2352	1715	0.0165603	2.81693	1	1	2	2.81693		1.78093
VF_RS02985; VF0572 ; prepilin-type N-terminal cleavage/methylation domain-containing protein	125.8	172.92	221.9	274.04	289.8	256.36	0.0272949	2352	2082	0.0308345	0.655745	1	0	1	0.655745	1.51096
VF_RS02990; VF0573 ; chromate efflux transporter	47.6	74.58	64.4	407.96	384.1	396.72	5.7253e-06	2352	31	0.000434384	2.67162	1	1	2	2.67162		3.36213
VF_RS02995; VF0574 ; LysR family transcriptional regulator	51	30.36	67.9	119.04	70.15	73.08	0.121207	2352	2729	0.104463	0.813225	0	0	0	0.813225	0.981039
VF_RS03000; VF0575 ; YqaE/Pmp3 family membrane protein	3540.08	5520.24	8960	1199.08	1285.7	1743.48	0.0446929	2352	2297	0.045763	-2.09149	1	1	2	-2.09149		1.33949
VF_RS03005; VF0576 ; 2%2C3%2C4%2C5-tetrahydropyridine-2%2C6-dicarboxylate N-succinyltransferase	146.2	85.8	154	1055.24	501.4	526.64	0.0358238	2352	2201	0.0382815	2.43218	1	1	2	2.43218		1.41701
VF_RS03010; VF0577 ; YebG family protein	279.48	170.28	557.2	226.92	211.6	270.28	0.44169	2352	3400	0.305545	-0.506556	0	0	0	-0.506556	0.514924
VF_RS03015; VF0578 ; alternative oxidase	96.56	180.18	170.1	164.92	209.3	205.32	0.213449	2352	3005	0.167066	0.37515	0	0	0	0.37515	0.777112
VF_RS03020; VF0579 ; LysR family transcriptional regulator	59.84	154.44	234.5	322.4	468.05	314.36	0.0369492	2352	2215	0.0392345	1.29972	1	1	2	1.29972		1.40633
VF_RS03025; VF0580 ; TDT family transporter	70.04	87.78	62.3	200.88	159.85	182.12	0.00156529	2352	894	0.00411808	1.30226	1	1	2	1.30226		2.38531
VF_RS03030; VF0581 ; exodeoxyribonuclease V subunit gamma	263.16	259.38	270.2	2405.6	2170.05	1882.68	0.000236544	2352	392	0.00141926	3.02624	1	1	2	3.02624		2.84794
VF_RS03035; VF0582 ; exodeoxyribonuclease V subunit beta	353.6	397.98	524.3	2945	3464.95	3268.88	6.25051e-05	2352	170	0.000864776	2.92334	1	1	2	2.92334		3.0631
VF_RS03040; VF0583 ; exodeoxyribonuclease V subunit alpha	98.6	128.04	140.7	817.16	672.75	631.04	0.000536301	2352	588	0.0021452	2.52952	1	1	2	2.52952		2.66853
VF_RS03045; VF0584 ; multidrug efflux SMR transporter	6.12	5.28	5.6	11.16	3.45	11.6	0.312338	2352	3194	0.23	0.624583	0	0	0	0.624583	0.638272
VF_RS03050; VF0585 ; amino-acid N-acetyltransferase	40.12	64.68	86.8	171.12	381.8	306.24	0.0242838	2352	2040	0.0279978	2.16483	1	1	2	2.16483		1.55288
VF_RS03055; VF0586 ; DUF2850 domain-containing protein	10.2	4.62	20.3	34.72	25.3	8.12	0.290232	2352	3165	0.21568	0.956209	0	0	0	0.956209	0.66619
VF_RS03060; VF0587 ; murein transglycosylase A	42.84	62.04	70	101.68	64.4	80.04	0.153003	2352	2844	0.126534	0.492997	0	0	0	0.492997	0.897793
VF_RS03065; VF0588 ; tRNA cyclic N6-threonylcarbamoyladenosine(37) synthase TcdA	55.76	114.84	114.1	176.08	241.5	237.8	0.0128413	2352	1748	0.0172785	1.20289	1	1	2	1.20289		1.76249
VF_RS03070; VF0589 ; cysteine desulfurase sulfur acceptor subunit CsdE	57.8	63.36	81.2	107.88	128.8	205.32	0.0585691	2352	2414	0.0570649	1.12712	0	1	1	1.12712	1.24363
VF_RS03075; VF0590 ; SufS family cysteine desulfurase	216.92	129.36	235.9	551.8	552	610.16	0.000585489	2352	614	0.00224279	1.5578	1	1	2	1.5578		2.64921
VF_RS03080; VF0591 ; transcriptional regulator GcvA	120.36	97.68	168	319.92	163.3	148.48	0.23501	2352	3057	0.180812	0.710489	0	0	0	0.710489	0.742772
VF_RS03085; VF0592 ; DUF423 domain-containing protein	105.4	91.74	105	126.48	89.7	75.4	0.835253	2352	3776	0.520264	-0.0513254	0	0	0	-0.0513254	0.283777
VF_RS03090; VF0593 ; 23S rRNA (cytidine(2498)-2'-O)-methyltransferase RlmM	167.28	108.9	184.8	404.24	182.85	194.88	0.229135	2352	3041	0.17722	0.762409	0	0	0	0.762409	0.751487
VF_RS03095; VF0594 ; flap endonuclease Xni	150.28	265.32	223.3	441.44	604.9	516.2	0.00604531	2352	1410	0.0100841	1.29023	1	1	2	1.29023		1.99636
VF_RS03100; VF0595 ; LOG family protein	881.28	549.78	852.6	4858.32	3723.7	3369.8	0.00220882	2352	1023	0.00507834	2.38781	1	1	2	2.38781		2.29428
VF_RS03105; VF0596 ; GGDEF domain-containing protein	307.36	355.74	351.4	819.64	832.6	808.52	9.09058e-06	2352	43	0.000497233	1.27834	1	1	2	1.27834		3.30344
VF_RS03110; VF0597 ; hypothetical protein	178.84	365.64	539.7	2236.96	2343.7	2349	6.05325e-05	2352	166	0.000857665	2.67618	1	1	2	2.67618		3.06668
VF_RS03115; VF0598 ; NADPH-dependent 7-cyano-7-deazaguanine reductase QueF	660.28	1011.12	1816.5	2465.12	3203.9	3473.04	0.0144558	2352	1790	0.0189944	1.39016	1	1	2	1.39016		1.72137
VF_RS03120; VF0599 ; SecY-interacting protein	47.6	27.06	84.7	145.08	67.85	160.08	0.0983818	2352	2636	0.0877822	1.22692	0	1	1	1.22692	1.05659
VF_RS03125; VF0600 ; Zn-ribbon-containing protein	24.48	12.54	48.3	38.44	35.65	41.76	0.393751	2352	3339	0.277359	0.441302	0	0	0	0.441302	0.556957
VF_RS03130; VF0601 ; YaiI/YqxD family protein	51.68	65.34	78.4	161.2	179.4	150.8	0.000971976	2352	757	0.00301993	1.33032	1	1	2	1.33032		2.52
VF_RS03135; VF0602 ; hypothetical protein	99.28	79.2	123.9	267.84	193.2	251.72	0.00633655	2352	1437	0.0103713	1.23705	1	1	2	1.23705		1.98417
VF_RS03140; VF0603 ; PTS sugar transporter subunit IIC	74.8	36.3	69.3	166.16	86.25	89.32	0.134978	2352	2782	0.114115	0.921658	0	0	0	0.921658	0.942658
VF_RS03145; VF0604 ; PTS sugar transporter subunit IIB	59.84	27.72	62.3	148.8	116.15	74.24	0.0601249	2352	2432	0.0581471	1.17848	0	1	1	1.17848	1.23547
VF_RS03150; VF0605 ; glycoside hydrolase family 1 protein	220.32	45.54	126.7	486.08	193.2	171.68	0.248688	2352	3079	0.189969	1.11618	0	1	1	1.11618	0.721317
VF_RS03155; VF0606 ; ROK family protein	44.2	35.64	71.4	153.76	102.35	62.64	0.121614	2352	2732	0.104698	1.07559	0	1	1	1.07559	0.98006
VF_RS03160; VF0607 ; PTS lactose/cellobiose transporter subunit IIA	14.96	19.14	21	44.64	41.4	31.32	0.00912344	2352	1588	0.0135128	1.09082	1	1	2	1.09082		1.86925
VF_RS03165; VF0608 ; LacI family DNA-binding transcriptional regulator	62.56	122.1	112	275.28	240.35	197.2	0.00888647	2352	1571	0.0133043	1.26475	1	1	2	1.26475		1.87601
VF_RS03170; VF0609 ; carbohydrate porin	74.12	146.52	150.5	259.16	187.45	161.24	0.108939	2352	2693	0.095145	0.711752	0	0	0	0.711752	1.02161
VF_RS03175; VF0610 ; DUF3301 domain-containing protein	21.08	9.24	12.6	105.4	125.35	126.44	0.000168397	2352	323	0.00122622	3.05697	1	1	2	3.05697		2.91143
VF_RS03180; VF0611 ; DUF3549 family protein	292.4	334.62	317.1	1311.92	980.95	962.8	0.00250959	2352	1072	0.00550612	1.78591	1	1	2	1.78591		2.25915
VF_RS03185; VF0612 ; YqcC family protein	68.68	69.3	104.3	214.52	152.95	220.4	0.00939232	2352	1607	0.0137466	1.27882	1	1	2	1.27882		1.86181
VF_RS03190; VF0613 ; tRNA pseudouridine(65) synthase TruC	63.24	92.4	62.3	283.96	341.55	294.64	0.000320583	2352	453	0.00166448	2.07794	1	1	2	2.07794		2.77872
VF_RS03195; VF0614 ; inositol-1-monophosphatase	1486.48	4556.64	2800.7	2801.16	3620.2	3834.96	0.643942	2352	3610	0.419544	0.213772	0	0	0	0.213772	0.377223
VF_RS03200; VF0615 ; tRNA (cytosine(32)/uridine(32)-2'-O)-methyltransferase TrmJ	969.68	925.98	1132.6	920.08	585.35	602.04	0.0711413	2352	2500	0.0669297	-0.522977	0	0	0	-0.522977	1.17438
VF_RS03205; VF0616 ; Fe-S cluster assembly transcriptional regulator IscR	1056.04	1409.1	900.2	865.52	975.2	948.88	0.281032	2352	3148	0.209971	-0.270694	0	0	0	-0.270694	0.677841
VF_RS03210; VF0617 ; IscS subfamily cysteine desulfurase	3468	7319.4	4780.3	3489.36	4495.35	4411.48	0.419314	2352	3365	0.293084	-0.328659	0	0	0	-0.328659	0.533008
VF_RS03215; VF0618 ; Fe-S cluster assembly scaffold IscU	1931.2	4097.28	2971.5	1729.8	2182.7	2445.28	0.252617	2352	3086	0.192533	-0.501399	0	0	0	-0.501399	0.715495
VF_RS03220; VF0619 ; iron-sulfur cluster assembly protein IscA	189.72	253.44	451.5	384.4	198.95	354.96	0.88869	2352	3815	0.54789	0.0687251	0	0	0	0.0687251	0.261307
VF_RS03225; VF0620 ; co-chaperone HscB	241.4	508.86	394.8	615.04	438.15	578.84	0.160705	2352	2870	0.1317	0.511244	0	0	0	0.511244	0.880414
VF_RS03230; VF0621 ; Fe-S protein assembly chaperone HscA	758.88	1457.28	1140.3	1966.64	1337.45	1499.88	0.155652	2352	2856	0.128184	0.517287	0	0	0	0.517287	0.892165
VF_RS03235; VF0622 ; ISC system 2Fe-2S type ferredoxin	105.4	488.4	195.3	434	653.2	522	0.107135	2352	2680	0.0940228	1.02806	0	1	1	1.02806	1.02677
VF_RS03240; VF0623 ; Fe-S cluster assembly protein IscX	129.2	411.18	285.6	631.16	715.3	750.52	0.00887409	2352	1570	0.0132942	1.34413	1	1	2	1.34413		1.87634
VF_RS03245; VF0624 ; aminopeptidase PepB	512.72	792	715.4	3480.68	4497.65	4310.56	0.00045107	2352	540	0.00196466	2.60484	1	1	2	2.60484		2.70671
VF_RS03250; VF0625 ; nucleoside-diphosphate kinase	129.2	305.58	392.7	918.84	1465.1	1548.6	0.00816753	2352	1529	0.0125638	2.24867	1	1	2	2.24867		1.90088
VF_RS03255; VF0626 ; bifunctional tRNA (adenosine(37)-C2)-methyltransferase TrmG/ribosomal RNA large subunit methyltransferase RlmN	426.36	586.08	577.5	803.52	928.05	816.64	0.00804915	2352	1523	0.0124305	0.680512	1	0	1	0.680512	1.90551
VF_RS03260; VF0627 ; type IV pilus biogenesis/stability protein PilW	562.36	721.38	1197.7	1598.36	1666.35	1765.52	0.0125093	2352	1738	0.0169286	1.01945	1	1	2	1.01945		1.77138
VF_RS03265; VF0628 ; DUF4115 domain-containing protein	450.16	421.74	800.1	1629.36	1496.15	1497.56	0.00160816	2352	904	0.00418408	1.46728	1	1	2	1.46728		2.3784
VF_RS03270; VF0629; flavodoxin-dependent (E)-4-hydroxy-3-methylbut-2-enyl-diphosphate synthase	172.72	127.38	224.7	1254.88	1091.35	1024.28	0.000213822	2352	368	0.0013666	2.68313	1	1	2	2.68313		2.86436
VF_RS03275; VF0630 ; histidine--tRNA ligase	2121.6	1597.2	2394	2597.8	1895.2	1872.24	0.813356	2352	3763	0.508374	0.0583815	0	0	0	0.0583815	0.293816
VF_RS03280; VF0631 ; tetratricopeptide repeat protein	1142.4	939.84	1233.4	1104.84	871.7	918.72	0.279888	2352	3143	0.209449	-0.195594	0	0	0	-0.195594	0.678922
VF_RS03285; VF0632 ; outer membrane protein assembly factor BamB	1593.92	1672.44	1406.3	2057.16	1089.05	1085.76	0.681697	2352	3649	0.439395	-0.142915	0	0	0	-0.142915	0.357145
VF_RS03290; VF0633 ; ribosome biogenesis GTPase Der	273.36	202.62	326.2	673.32	443.9	538.24	0.0197275	2352	1935	0.0239788	1.04523	1	1	2	1.04523		1.62017
VF_RS03295; VF0634 ; metal-dependent hydrolase	173.4	190.08	277.9	261.64	232.3	247.08	0.377608	2352	3306	0.268643	0.208333	0	0	0	0.208333	0.570825
VF_RS03300; VF0635 ; zinc ribbon domain-containing protein	56.44	83.16	96.6	117.8	147.2	150.8	0.0191465	2352	1915	0.0235157	0.815881	1	0	1	0.815881	1.62864
VF_RS03305; VF0636 ; exodeoxyribonuclease VII large subunit	132.6	89.1	159.6	782.44	635.95	741.24	0.000251301	2352	407	0.00145224	2.50179	1	1	2	2.50179		2.83796
VF_RS03310; VF0637 ; IMP dehydrogenase	1659.2	862.62	1377.6	3436.04	2114.85	2133.24	0.0636263	2352	2459	0.0608577	0.978622	0	0	0	0.978622	1.21568
VF_RS03315; VF0638 ; glutamine-hydrolyzing GMP synthase	305.32	199.32	382.9	872.96	588.8	647.28	0.0160649	2352	1834	0.0206023	1.2487	1	1	2	1.2487		1.68608
VF_RS03320; VF0639 ; AbgT family transporter	127.84	132.66	120.4	794.84	612.95	679.76	0.00043456	2352	529	0.00193211	2.45433	1	1	2	2.45433		2.71397
VF_RS03325; VF0640 ; PAS domain-containing protein	62.56	55.44	89.6	311.24	251.85	281.88	0.000449369	2352	539	0.00196088	2.02509	1	1	2	2.02509		2.70755
VF_RS03330; VF0641 ; serine dehydratase subunit alpha family protein	45.56	53.46	81.9	159.96	111.55	143.84	0.0122615	2352	1726	0.0167086	1.19898	1	1	2	1.19898		1.77706
VF_RS03335; VF0642 ; endoribonuclease L-PSP	10.2	5.94	16.1	47.12	51.75	54.52	0.000380276	2352	492	0.0018179	2.25028	1	1	2	2.25028		2.74043
VF_RS03340; VF0643 ; serine transporter	46.24	98.34	126	200.88	342.7	324.8	0.0167098	2352	1855	0.0211868	1.68227	1	1	2	1.68227		1.67393
VF_RS03345; VF0644 ; S-formylglutathione hydrolase	110.16	181.5	147.7	437.72	455.4	444.28	0.000147103	2352	290	0.00119306	1.60596	1	1	2	1.60596		2.92334
VF_RS03350; VF0645 ; S-(hydroxymethyl)glutathione dehydrogenase/class III alcohol dehydrogenase	23.12	24.42	27.3	114.08	96.6	52.2	0.0273893	2352	2084	0.0309115	1.81252	1	1	2	1.81252		1.50988
VF_RS03355; VF_2594 ; hypothetical protein	18.36	22.44	23.8	62	52.9	59.16	0.000315813	2352	450	0.00165065	1.42998	1	1	2	1.42998		2.78234
VF_RS03360; VF0646 ; thiol:disulfide interchange protein DsbA/DsbL	38.76	168.3	150.5	63.24	55.2	56.84	0.20898	2352	2996	0.164059	-1.02852	0	1	1	-1.02852	0.784999
VF_RS03365; VF0647 ; dicarboxylate/amino acid:cation symporter	140.76	308.22	387.8	126.48	202.4	189.08	0.23697	2352	3064	0.181904	-0.692008	0	0	0	-0.692008	0.740158
VF_RS03370; VF0648 ; S-(hydroxymethyl)glutathione dehydrogenase/class III alcohol dehydrogenase	9.52	7.92	10.5	66.96	60.95	76.56	0.000216616	2352	371	0.00137327	2.87149	1	1	2	2.87149		2.86225
VF_RS03375; VF0649 ; LysR family transcriptional regulator	104.04	99.66	123.9	322.4	257.6	300.44	0.000837668	2352	709	0.00277884	1.42629	1	1	2	1.42629		2.55614
VF_RS03380; VF0650 ; tRNA adenosine(34) deaminase TadA	57.8	148.5	291.9	171.12	190.9	254.04	0.617092	2352	3577	0.405759	0.306346	0	0	0	0.306346	0.391732
VF_RS03385; No VF; hypothetical protein	5.44	11.22	9.1	23.56	14.95	22.04	0.0210623	2352	1971	0.0251337	1.23299	1	1	2	1.23299		1.59974
VF_RS03390; VF0651 ; membrane-bound lytic murein transglycosylase MltF	690.88	1085.04	1750.7	1967.88	2394.3	2608.84	0.0338391	2352	2180	0.036509	0.983084	1	0	1	0.983084	1.4376
VF_RS03395; VF0652; phosphoribosylformylglycinamidine synthase	1236.92	768.9	1092.7	21677.7	21666	17156.4	0.000224242	2352	383	0.00137707	4.28729	1	1	2	4.28729		2.86104
VF_RS03400; VF0653 ; RNA methyltransferase	81.6	42.9	109.2	288.92	196.65	155.44	0.0364692	2352	2212	0.0387773	1.45569	1	1	2	1.45569		1.41142
VF_RS03405; VF0654 ; DUF3622 domain-containing protein	10.88	12.54	32.2	70.68	42.55	81.2	0.0260789	2352	2064	0.0297178	1.80558	1	1	2	1.80558		1.52698
VF_RS03410; VF0655 ; chitinase	201.28	319.44	330.4	1651.68	2554.15	2455.72	0.00257308	2352	1083	0.00558806	2.96842	1	1	2	2.96842		2.25274
VF_RS03415; VF0656 ; GreA/GreB family elongation factor	60.52	43.56	67.9	28.52	44.85	45.24	0.121372	2352	2731	0.104529	-0.536015	0	0	0	-0.536015	0.980765
VF_RS03420; VF0657 ; succinylglutamate desuccinylase/aspartoacylase family protein	512.04	432.96	368.2	3372.8	2589.8	2330.44	0.00181413	2352	945	0.00451517	2.65881	1	1	2	2.65881		2.34533
VF_RS03425; VF0658 ; 30S ribosomal protein S6--L-glutamate ligase	904.4	352.44	611.1	2460.16	1547.9	1694.76	0.016997	2352	1862	0.0214699	1.61023	1	1	2	1.61023		1.66817
VF_RS03430; VF0659 ; ATP-dependent zinc protease	240.04	136.62	132.3	958.52	604.9	560.28	0.0146717	2352	1797	0.019203	2.06096	1	1	2	2.06096		1.71663
VF_RS03435; VF0660 ; sodium-dependent transporter	38.76	44.22	37.1	94.24	55.2	74.24	0.0395658	2352	2249	0.0413778	0.89744	1	0	1	0.89744	1.38323
VF_RS03440; VF0661 ; DUF4250 domain-containing protein	5.44	1.32	16.1	11.16	5.75	8.12	0.884501	2352	3811	0.545879	0.130833	0	0	0	0.130833	0.262903
VF_RS03445; VF0662 ; YaeP family protein	69.36	73.26	188.3	132.68	136.85	170.52	0.423112	2352	3376	0.294774	0.411185	0	0	0	0.411185	0.53051
VF_RS03450; VF0663 ; dihydrodipicolinate synthase family protein	168.64	180.84	207.9	596.44	440.45	505.76	0.00215298	2352	1008	0.00502361	1.46868	1	1	2	1.46868		2.29898
VF_RS03455; VF0664 ; MurR/RpiR family transcriptional regulator	59.84	61.38	94.5	338.52	210.45	211.12	0.014625	2352	1794	0.0191739	1.81701	1	1	2	1.81701		1.71729
VF_RS03460; VF0665 ; N-acetylglucosamine-6-phosphate deacetylase	79.56	113.52	132.3	804.76	710.7	731.96	3.85464e-05	2352	127	0.000713867	2.78807	1	1	2	2.78807		3.14638
VF_RS03465; VF0666 ; N-acetylmannosamine-6-phosphate 2-epimerase	22.44	11.88	29.4	42.16	25.3	37.12	0.128899	2352	2764	0.109685	0.714789	0	0	0	0.714789	0.959853
VF_RS03470; VF0667 ; N-acetylmannosamine kinase	10.88	17.82	12.6	54.56	32.2	42.92	0.0122368	2352	1724	0.0166943	1.65074	1	1	2	1.65074		1.77743
VF_RS03475; VF0668 ; sodium:solute symporter	50.32	40.92	49.7	137.64	131.1	164.72	0.000812976	2352	704	0.00271608	1.62082	1	1	2	1.62082		2.56606
VF_RS03480; VF0669 ; YhcH/YjgK/YiaL family protein	10.88	3.96	16.8	11.16	8.05	5.8	0.611964	2352	3567	0.403515	-0.339245	0	0	0	-0.339245	0.39414
VF_RS03485; VF0670 ; urease accessory protein UreG	54.4	58.74	97.3	221.96	163.3	191.4	0.00494705	2352	1332	0.00873534	1.45431	1	1	2	1.45431		2.05872
VF_RS03490; VF0671 ; urease accessory protein UreF	146.2	116.16	252	405.48	447.35	430.36	0.00396314	2352	1237	0.00753541	1.31888	1	1	2	1.31888		2.12289
VF_RS03495; VF0672 ; urease accessory protein UreE	85	71.94	80.5	167.4	161	150.8	0.000198024	2352	354	0.00131568	1.01306	1	1	2	1.01306		2.88085
VF_RS03500; VF0673 ; urease subunit alpha	414.8	286.44	579.6	845.68	990.15	992.96	0.00618614	2352	1423	0.0102247	1.14309	1	1	2	1.14309		1.99035
VF_RS03505; VF0674 ; urease subunit beta	52.36	26.4	39.9	131.44	98.9	96.28	0.00693761	2352	1466	0.0111305	1.46078	1	1	2	1.46078		1.95349
VF_RS03510; VF0675 ; urease subunit gamma	70.04	43.56	93.1	136.4	158.7	149.64	0.00722564	2352	1480	0.0114829	1.10542	1	1	2	1.10542		1.93995
VF_RS03515; VF0676 ; urease accessory protein UreD	202.64	146.52	288.4	308.76	343.85	372.36	0.0459755	2352	2313	0.0467507	0.684949	1	0	1	0.684949	1.33021
VF_RS03520; VF0677 ; ATP-binding cassette domain-containing protein	2.04	1.98	7	8.68	17.25	8.12	0.0862829	2352	2576	0.07878	1.62753	0	1	1	1.62753	1.10358
VF_RS03525; VF0678 ; ABC transporter ATP-binding protein	61.88	48.84	99.4	188.48	261.05	232	0.00376367	2352	1208	0.00732795	1.69756	1	1	2	1.69756		2.13502
VF_RS03530; VF0679 ; ABC transporter permease	53.04	32.34	54.6	146.32	128.8	117.16	0.00162911	2352	913	0.00419679	1.48666	1	1	2	1.48666		2.37708
VF_RS03535; VF0680 ; ABC transporter permease	40.8	79.2	55.3	99.2	140.3	127.6	0.0179968	2352	1885	0.0224554	1.06635	1	1	2	1.06635		1.64868
VF_RS03540; VF0681 ; ABC transporter substrate-binding protein	70.04	72.6	66.5	145.08	109.25	116	0.00848677	2352	1548	0.0128946	0.824342	1	0	1	0.824342	1.88959
VF_RS03545; VF0682 ; proline--tRNA ligase	1094.8	1224.96	1254.4	3331.88	2547.25	2390.76	0.00608145	2352	1412	0.01013	1.21026	1	1	2	1.21026		1.99439
VF_RS03550; VF0683 ; tRNA (N6-threonylcarbamoyladenosine(37)-N6)-methyltransferase TrmO	24.48	48.84	50.4	181.04	224.25	254.04	0.00143437	2352	873	0.00386441	2.41392	1	1	2	2.41392		2.41292
VF_RS03555; VF0684 ; MetQ/NlpA family lipoprotein	584.8	996.6	1015	3397.6	4171.05	3960.24	0.000385532	2352	497	0.00182449	2.15067	1	1	2	2.15067		2.73886
VF_RS03560; VF0685 ; ABC transporter permease	438.6	1040.82	767.9	2116.68	2546.1	2429.04	0.00171701	2352	933	0.00432842	1.65795	1	1	2	1.65795		2.36367
VF_RS03565; VF0686 ; methionine ABC transporter ATP-binding protein MetN	267.92	292.38	219.8	1297.04	905.05	723.84	0.0137477	2352	1778	0.018186	1.90716	1	1	2	1.90716		1.74026
VF_RS03570; VF0687 ; D-glycero-beta-D-manno-heptose 1%2C7-bisphosphate 7-phosphatase	106.76	214.5	186.9	477.4	609.5	575.36	0.00166708	2352	926	0.0042343	1.70979	1	1	2	1.70979		2.37322
VF_RS03575; VF0688 ; ABC transporter permease subunit	34	50.82	53.9	124	52.9	100.92	0.100949	2352	2649	0.0896309	1.00197	0	1	1	1.00197	1.04754
VF_RS03580; VF0689 ; ABC transporter permease subunit	97.92	126.06	167.3	274.04	324.3	323.64	0.00248494	2352	1069	0.00546733	1.23653	1	1	2	1.23653		2.26222
VF_RS03585; VF0690 ; ABC transporter substrate-binding protein	319.6	289.08	462.7	1268.52	1183.35	1031.24	0.000784215	2352	699	0.00263873	1.70091	1	1	2	1.70091		2.5786
VF_RS03590; VF0691 ; ABC transporter ATP-binding protein	81.6	96.36	128.1	685.72	625.6	759.8	0.000139186	2352	283	0.00115677	2.75852	1	1	2	2.75852		2.93675
VF_RS03595; VF0692 ; dipeptide ABC transporter ATP-binding protein	39.44	39.6	57.4	476.16	361.1	393.24	0.000468186	2352	551	0.0019985	3.17291	1	1	2	3.17291		2.6993
VF_RS03600; VF0693 ; MliC family protein	13.6	22.44	16.1	64.48	41.4	59.16	0.00724875	2352	1483	0.0114963	1.66235	1	1	2	1.66235		1.93944
VF_RS03605; VF0694 ; YitT family protein	17.68	7.92	13.3	48.36	75.9	70.76	0.00428986	2352	1267	0.00796349	2.32578	1	1	2	2.32578		2.0989
VF_RS03610; VF0695 ; serine hydroxymethyltransferase	2646.56	2782.56	3192.7	14247.6	12054.3	10810	0.000735518	2352	681	0.00254029	2.10582	1	1	2	2.10582		2.59512
VF_RS03615; VF0696 ; SslE/AcfD family lipoprotein zinc metalloprotease	476.68	618.42	649.6	719.2	727.95	841	0.0518858	2352	2368	0.0515352	0.391203	0	0	0	0.391203	1.2879
VF_RS03620; VF0697 ; lipoprotein	2546.6	7978.08	9944.9	4537.16	8294.95	9812.44	0.802412	2352	3752	0.503004	0.145682	0	0	0	0.145682	0.298428
VF_RS03625; VF0698 ; methyl-accepting chemotaxis protein	204.68	417.12	571.2	319.92	404.8	480.24	0.974209	2352	3874	0.591466	0.0143912	0	0	0	0.0143912	0.22807
VF_RS03630; VF0699 ; transcriptional regulator NrdR	352.92	299.64	435.4	963.48	713	702.96	0.0101564	2352	1644	0.0145303	1.129	1	1	2	1.129		1.83772
VF_RS03635; VF0700 ; bifunctional diaminohydroxyphosphoribosylaminopyrimidine deaminase/5-amino-6-(5-phosphoribosylamino)uracil reductase RibD	249.56	271.92	331.8	1212.72	1033.85	928	0.000869189	2352	722	0.00283149	1.89547	1	1	2	1.89547		2.54799
VF_RS03640; VF0701 ; riboflavin synthase	221.68	251.46	338.1	1528.92	1322.5	1244.68	0.000282005	2352	432	0.00153536	2.33605	1	1	2	2.33605		2.81379
VF_RS03645; VF0702 ; bifunctional 3%2C4-dihydroxy-2-butanone-4-phosphate synthase/GTP cyclohydrolase II	816	831.6	978.6	3769.6	2750.8	2625.08	0.00403687	2352	1244	0.00763242	1.80008	1	1	2	1.80008		2.11734
VF_RS03650; VF0703 ; 6%2C7-dimethyl-8-ribityllumazine synthase	403.24	348.48	399	983.32	936.1	759.8	0.00191922	2352	969	0.00465841	1.21928	1	1	2	1.21928		2.33176
VF_RS03655; VF0704 ; transcription antitermination factor NusB	129.2	135.96	165.2	272.8	311.65	241.28	0.00470735	2352	1303	0.00849708	0.940126	1	0	1	0.940126	2.07073
VF_RS03660; VF0705 ; thiamine-phosphate kinase	194.48	197.34	254.1	214.52	155.25	178.64	0.278786	2352	3142	0.20869	-0.236101	0	0	0	-0.236101	0.680498
VF_RS03665; VF0706 ; phosphatidylglycerophosphatase A	114.24	155.76	121.1	169.88	110.4	177.48	0.420857	2352	3369	0.293813	0.227054	0	0	0	0.227054	0.531929
VF_RS03670; VF0707 ; substrate-binding domain-containing protein	148.24	277.2	238.7	372	481.85	450.08	0.0132295	2352	1763	0.0176493	0.973307	1	0	1	0.973307	1.75327
VF_RS03675; VF0708 ; response regulator	71.4	64.68	136.5	301.32	178.25	192.56	0.0418564	2352	2270	0.0433684	1.30206	1	1	2	1.30206		1.36283
VF_RS03680; VF0709 ; hypothetical protein	23.8	53.46	80.5	40.92	52.9	69.6	0.923119	2352	3844	0.564822	0.0508531	0	0	0	0.0508531	0.248088
VF_RS03685; VF0710 ; antibiotic biosynthesis monooxygenase	13.6	20.46	31.5	59.52	40.25	39.44	0.0428563	2352	2283	0.0441515	1.08638	1	1	2	1.08638		1.35505
VF_RS03690; VF0711 ; 1-deoxy-D-xylulose-5-phosphate synthase	856.12	1020.36	1124.2	2471.32	2279.3	2253.88	0.000211997	2352	365	0.00136607	1.22299	1	1	2	1.22299		2.86453
VF_RS03695; VF0712 ; (2E%2C6E)-farnesyl diphosphate synthase	913.24	1138.5	1413.3	1268.52	1647.95	1668.08	0.12735	2352	2755	0.108721	0.403908	0	0	0	0.403908	0.963687
VF_RS03700; VF0713 ; exodeoxyribonuclease VII small subunit	656.88	888.36	795.2	607.6	677.35	552.16	0.0929988	2352	2604	0.0839989	-0.349342	0	0	0	-0.349342	1.07573
VF_RS03705; VF0714 ; flagellar motor protein PomA	74.8	130.68	134.4	86.8	123.05	125.28	0.948329	2352	3859	0.577992	-0.0203046	0	0	0	-0.0203046	0.238078
VF_RS03710; VF0715 ; flagellar motor protein MotB	45.56	24.42	44.1	47.12	39.1	47.56	0.422129	2352	3375	0.294177	0.229817	0	0	0	0.229817	0.531392
VF_RS03715; VF0716 ; tRNA 4-thiouridine(8) synthase ThiI	344.08	270.6	368.9	543.12	412.85	490.68	0.0323916	2352	2152	0.035402	0.556602	1	0	1	0.556602	1.45097
VF_RS03720; VF0717 ; DJ-1/PfpI family protein	19.04	29.7	39.2	189.72	167.9	171.68	7.84742e-05	2352	204	0.000904762	2.58949	1	1	2	2.58949		3.04347
VF_RS03725; VF0718 ; 2-dehydropantoate 2-reductase	21.76	23.76	65.8	334.8	394.45	407.16	0.000209462	2352	359	0.0013723	3.3517	1	1	2	3.3517		2.86255
VF_RS03730; VF0719 ; hypothetical protein	549.44	597.3	637	4157.72	4163	3417.36	0.000183227	2352	340	0.0012675	2.71822	1	1	2	2.71822		2.89705
VF_RS03735; VF0720 ; MFS transporter	225.08	271.26	195.3	978.36	737.15	528.96	0.0171059	2352	1867	0.0215496	1.69828	1	1	2	1.69828		1.66656
VF_RS03740; VF0721 ; peptidylprolyl isomerase	240.04	250.8	332.5	462.52	269.1	285.36	0.399248	2352	3342	0.280979	0.304731	0	0	0	0.304731	0.551327
VF_RS03745; VF0722 ; lipoprotein	208.76	239.58	270.9	920.08	1006.25	1053.28	6.18818e-05	2352	168	0.000866346	2.05058	1	1	2	2.05058		3.06231
VF_RS03750; VF0723 ; methyltransferase	508.64	761.64	542.5	1767	2302.3	1954.6	0.00133136	2352	855	0.0036624	1.73249	1	1	2	1.73249		2.43623
VF_RS03755; VF0724 ; transcriptional regulator BolA	320.28	192.06	284.2	432.76	333.5	262.16	0.283748	2352	3154	0.211597	0.368611	0	0	0	0.368611	0.674491
VF_RS03760; VF0725 ; Na(+)-translocating NADH-quinone reductase subunit A	11689.9	12346	7975.8	13078.3	11761	10165.1	0.5668	2352	3516	0.379156	0.12894	0	0	0	0.12894	0.421182
VF_RS03765; VF0726 ; NADH:ubiquinone reductase (Na(+)-transporting) subunit B	11545.7	20464	9136.4	14671.7	18012.4	16909.3	0.475842	2352	3433	0.326007	0.269395	0	0	0	0.269395	0.486773
VF_RS03770; VF0727 ; Na(+)-translocating NADH-quinone reductase subunit C	4505	8914.62	4540.9	8000.48	8598.55	8278.92	0.19281	2352	2956	0.153413	0.470038	0	0	0	0.470038	0.814137
VF_RS03775; VF0728 ; NADH:ubiquinone reductase (Na(+)-transporting) subunit D	1651.04	1889.58	1473.5	4387.12	3760.5	2597.24	0.0237925	2352	2028	0.0275936	1.09958	1	1	2	1.09958		1.55919
VF_RS03780; VF0729 VF0730 ; NADH:ubiquinone reductase (Na(+)-transporting) subunit E	3714.16	3416.82	1631	7513.16	4457.4	3833.8	0.147572	2352	2825	0.122864	0.850994	0	0	0	0.850994	0.910576
VF_RS03785; VF0731 ; NADH:ubiquinone reductase (Na(+)-transporting) subunit F	8043.72	2599.08	3672.9	21850	8320.25	6444.96	0.220968	2352	3021	0.172034	1.35485	0	1	1	1.35485	0.764385
VF_RS03790; VF0732 ; FAD:protein FMN transferase	110.84	130.68	187.6	649.76	466.9	651.92	0.00241966	2352	1050	0.00542003	2.04314	1	1	2	2.04314		2.266
VF_RS03795; VF0733 ; (Na+)-NQR maturation NqrM	5.44	3.3	1.4	24.8	18.4	9.28	0.038632	2352	2234	0.0406725	2.37171	1	1	2	2.37171		1.3907
VF_RS03800; VF0734 ; DNA polymerase IV	95.88	123.42	95.9	663.4	400.2	387.44	0.0138278	2352	1780	0.0182713	2.20275	1	1	2	2.20275		1.73823
VF_RS03805; VF0735 ; alanine racemase	156.4	136.62	219.1	380.68	254.15	247.08	0.069368	2352	2493	0.0654447	0.78415	0	0	0	0.78415	1.18413
VF_RS03810; VF0736 ; aminoacyl-histidine dipeptidase	599.76	559.68	830.9	10634.2	8589.35	7593.36	0.000773879	2352	694	0.00262271	3.75206	1	1	2	3.75206		2.58125
VF_RS03815; VF0737 ; NCS2 family permease	2322.2	1777.38	1670.9	1743.44	1869.9	1581.08	0.428823	2352	3384	0.298047	-0.151729	0	0	0	-0.151729	0.525715
VF_RS03820; VF0738 ; xanthine phosphoribosyltransferase	658.24	850.74	915.6	662.16	646.3	665.84	0.124892	2352	2745	0.107012	-0.296394	0	0	0	-0.296394	0.970569
VF_RS03825; VF0739 ; esterase FrsA	122.4	102.3	109.2	638.6	451.95	458.2	0.00275206	2352	1105	0.00585779	2.21362	1	1	2	2.21362		2.23227
VF_RS03830; VF0740 ; glutamate 5-kinase	651.44	522.72	824.6	1992.68	1921.65	1824.68	0.000238957	2352	395	0.00142285	1.5217	1	1	2	1.5217		2.84684
VF_RS03835; VF0741 ; glutamate-5-semialdehyde dehydrogenase	231.88	284.46	398.3	1232.56	903.9	977.88	0.00272177	2352	1102	0.00580908	1.76765	1	1	2	1.76765		2.23589
VF_RS03840; VF0742 ; lipoyl synthase	371.28	256.74	417.9	1062.68	932.65	846.8	0.00162004	2352	911	0.00418259	1.4422	1	1	2	1.4422		2.37855
VF_RS03845; VF0743 ; lipoyl(octanoyl) transferase LipB	402.56	176.22	356.3	670.84	412.85	455.88	0.128809	2352	2761	0.109728	0.719366	0	0	0	0.719366	0.959684
VF_RS03850; VF0744 ; YbeD family protein	87.72	100.32	154.7	183.52	154.1	213.44	0.060335	2352	2435	0.0582784	0.685095	0	0	0	0.685095	1.23449
VF_RS03855; VF0745 ; serine hydrolase	1709.52	2715.24	2165.1	3247.56	2986.55	2658.72	0.08497	2352	2572	0.0777019	0.432395	0	0	0	0.432395	1.10957
VF_RS03860; VF0746 ; septal ring lytic transglycosylase RlpA family protein	85.68	128.7	140	737.8	665.85	611.32	0.000161071	2352	314	0.00120649	2.50739	1	1	2	2.50739		2.91848
VF_RS03865; VF0747 ; rod shape-determining protein RodA	108.8	152.46	261.8	885.36	761.3	809.68	0.000375446	2352	485	0.00182072	2.23146	1	1	2	2.23146		2.73976
VF_RS03870; VF0748 ; penicillin-binding protein 2	164.56	238.92	306.6	1401.2	1184.5	1430.28	0.000231042	2352	389	0.00139694	2.4997	1	1	2	2.4997		2.85482
VF_RS03875; VF0749 ; 23S rRNA (pseudouridine(1915)-N(3))-methyltransferase RlmH	103.36	91.74	134.4	593.96	523.25	486.04	0.000239685	2352	396	0.00142358	2.28265	1	1	2	2.28265		2.84662
VF_RS03880; VF0750 ; ribosome silencing factor	89.76	54.12	96.6	240.56	194.35	236.64	0.00191646	2352	968	0.00465653	1.48158	1	1	2	1.48158		2.33194
VF_RS03885; VF0751 ; DNA polymerase III subunit delta	314.16	609.18	812.7	1133.36	1279.95	1190.16	0.0145461	2352	1792	0.0190917	1.05359	1	1	2	1.05359		1.71916
VF_RS03890; VF0752 ; lipoprotein	385.56	669.24	868	1210.24	1292.6	1349.08	0.0115625	2352	1693	0.0160633	1.00237	1	1	2	1.00237		1.79417
VF_RS03895; VF0753 ; leucine--tRNA ligase	1355.24	1114.74	1306.9	5732.52	4341.25	3981.12	0.00314019	2352	1152	0.00641123	1.89581	1	1	2	1.89581		2.19306
VF_RS03900; VF0754 ; zinc ribbon-containing protein	741.2	579.48	942.2	1788.08	1386.9	1487.12	0.00746703	2352	1495	0.0117475	1.04282	1	1	2	1.04282		1.93006
VF_RS03905; VF0755 ; apolipoprotein N-acyltransferase	200.6	185.46	226.1	634.88	516.35	523.16	0.000917898	2352	740	0.00291743	1.45165	1	1	2	1.45165		2.535
VF_RS03910; VF0756 ; CNNM family magnesium/cobalt transport protein CorC	1763.24	2599.74	2515.8	2481.24	2477.1	2692.36	0.402859	2352	3348	0.283012	0.153439	0	0	0	0.153439	0.548195
VF_RS03915; VF0757 ; rRNA maturation RNase YbeY	956.76	1509.42	2384.2	3752.24	4740.3	5275.68	0.00818867	2352	1531	0.0125798	1.50517	1	1	2	1.50517		1.90032
VF_RS03920; VF0758 ; PhoH family protein	520.2	916.74	1171.1	3509.2	3193.55	2785.16	0.00125182	2352	836	0.00352186	1.86312	1	1	2	1.86312		2.45323
VF_RS03925; VF0759 ; tRNA (N6-isopentenyl adenosine(37)-C2)-methylthiotransferase MiaB	629	590.7	730.8	2135.28	2565.65	2584.48	0.000309466	2352	445	0.00163565	1.90117	1	1	2	1.90117		2.78631
VF_RS03930; VF0760 ; 2-octaprenyl-3-methyl-6-methoxy-1%2C4-benzoquinol hydroxylase	298.52	326.04	534.8	931.24	940.7	921.04	0.00189313	2352	964	0.00461892	1.26848	1	1	2	1.26848		2.33546
VF_RS03935; VF_T0028 ; tRNA-Gln	0	0	2.8	0	0	3.48	0.886367	2352	3814	0.546601	0.31366	0	0	0	0.31366	0.26233
VF_RS03940; VF_T0029 ; tRNA-Leu	7.48	31.68	18.9	16.12	58.65	32.48	0.313151	2352	3197	0.230382	0.885361	0	0	0	0.885361	0.637551
VF_RS03945; VF_T0030 ; tRNA-Met	74.12	159.72	108.5	151.28	231.15	192.56	0.084178	2352	2568	0.0770976	0.748107	0	0	0	0.748107	1.11296
VF_RS03950; VF_T0031 ; tRNA-Leu	19.04	25.74	19.6	39.68	67.85	35.96	0.0625204	2352	2449	0.0600441	1.15627	0	1	1	1.15627	1.22153
VF_RS03955; VF_T0032 ; tRNA-Gln	19.72	73.26	98.7	57.04	161	119.48	0.271444	2352	3125	0.2043	0.816273	0	0	0	0.816273	0.689732
VF_RS03960; VF_T0033 ; tRNA-Met	9.52	14.52	18.2	24.8	26.45	10.44	0.316804	2352	3204	0.23256	0.546427	0	0	0	0.546427	0.633464
VF_RS03965; VF_T0034 ; tRNA-Leu	8.84	13.86	9.8	18.6	14.95	15.08	0.050877	2352	2355	0.0508122	0.581407	0	0	0	0.581407	1.29403
VF_RS03970; VF_T0035 ; tRNA-Gln	32.64	87.12	104.3	93	149.5	114.84	0.177118	2352	2922	0.142568	0.673412	0	0	0	0.673412	0.845979
VF_RS03975; VF_T0036 ; tRNA-Leu	6.8	11.22	18.9	26.04	31.05	34.8	0.0135766	2352	1774	0.0180001	1.31551	1	1	2	1.31551		1.74472
VF_RS03980; VF_T0037 ; tRNA-Gln	27.88	71.28	83.3	94.24	157.55	147.32	0.049137	2352	2342	0.0493468	1.12921	1	1	2	1.12921		1.30674
VF_RS03985; VF_T0038 ; tRNA-Leu	5.44	19.8	13.3	16.12	6.9	25.52	0.649283	2352	3616	0.422321	0.332818	0	0	0	0.332818	0.374357
VF_RS03990; VF_T0039 ; tRNA-Gln	15.64	66	56.7	47.12	93.15	104.4	0.204032	2352	2983	0.160873	0.822619	0	0	0	0.822619	0.793518
VF_RS03995; VF_T0040 ; tRNA-Leu	6.8	33	21.7	23.56	35.65	37.12	0.25381	2352	3088	0.193316	0.647399	0	0	0	0.647399	0.713732
VF_RS04000; VF_T0041 ; tRNA-Met	110.84	296.34	200.2	349.68	480.7	301.6	0.0820774	2352	2559	0.075438	0.898177	0	0	0	0.898177	1.12241
VF_RS04005; VF0761 ; redox-regulated ATPase YchF	639.88	759	761.6	2010.04	2214.9	2157.6	4.27672e-05	2352	135	0.0007451	1.56278	1	1	2	1.56278		3.12779
VF_RS04010; VF0763 ; aminoacyl-tRNA hydrolase	505.24	493.02	469.7	1197.84	1168.4	987.16	0.000706839	2352	663	0.00250752	1.19181	1	1	2	1.19181		2.60076
VF_RS04015; VF0764 ; ribose-phosphate pyrophosphokinase	472.6	420.42	387.1	2933.84	2824.4	2509.08	5.65903e-05	2352	160	0.000831877	2.69114	1	1	2	2.69114		3.07994
VF_RS04020; VF0765 ; 4-(cytidine 5'-diphospho)-2-C-methyl-D-erythritol kinase	2232.44	1808.4	3206.7	4983.56	4659.8	5404.44	0.00508642	2352	1346	0.008888	1.05399	1	1	2	1.05399		2.0512
VF_RS04025; VF0766 ; lipoprotein localization protein LolB	111.52	50.16	198.1	921.32	831.45	998.76	0.000248326	2352	403	0.00144929	2.93505	1	1	2	2.93505		2.83885
VF_RS04030; VF0767 ; glutamyl-tRNA reductase	876.52	1055.34	1113.7	1368.96	1219	1311.96	0.0271859	2352	2079	0.0307558	0.356737	1	0	1	0.356737	1.51207
VF_RS04035; VF0768 ; peptide chain release factor 1	558.28	658.02	734.3	1502.88	1002.8	1156.52	0.0218218	2352	1992	0.0257655	0.908793	1	0	1	0.908793	1.58896
VF_RS04040; VF0769 ; peptide chain release factor N(5)-glutamine methyltransferase	172.72	180.18	172.9	412.92	273.7	211.12	0.106372	2352	2676	0.0934932	0.771784	0	0	0	0.771784	1.02922
VF_RS04045; VF0770 ; SirB2 family protein	143.48	332.64	103.6	345.96	339.25	319	0.117465	2352	2717	0.101685	0.792633	0	0	0	0.792633	0.992745
VF_RS04050; VF0771 ; tetratricopeptide repeat protein	635.8	1157.64	1330	2347.32	2151.65	2364.08	0.00474883	2352	1309	0.00853265	1.13571	1	1	2	1.13571		2.06892
VF_RS04055; VF0772 ; 3-deoxy-8-phosphooctulonate synthase	105.4	113.52	146.3	910.16	928.05	781.84	9.48707e-05	2352	227	0.000982977	2.84276	1	1	2	2.84276		3.00746
VF_RS04060; VF0773 ; uroporphyrinogen-III C-methyltransferase	40.12	60.72	116.2	318.68	355.35	392.08	0.00080521	2352	703	0.00269396	2.29632	1	1	2	2.29632		2.56961
VF_RS04065; VF0774 ; formate/nitrite transporter family protein	33.32	106.26	77.7	95.48	87.4	97.44	0.382564	2352	3320	0.271021	0.367519	0	0	0	0.367519	0.566997
VF_RS04070; VF0775 ; nitrite reductase small subunit NirD	0	1.32	0	1.24	0	1.16	0.577854	2352	3527	0.385345	0.862496	0	0	0	0.862496	0.41415
VF_RS04075; VF0776 ; nitrite reductase large subunit	48.28	40.92	69.3	156.24	108.1	107.88	0.0173085	2352	1873	0.021735	1.23167	1	1	2	1.23167		1.66284
VF_RS04080; VF0777 ; methyl-accepting chemotaxis protein	90.44	136.62	182.7	689.44	778.55	812	0.000160786	2352	312	0.00121208	2.47618	1	1	2	2.47618		2.91647
VF_RS04085; VF0778 ; bifunctional UDP-sugar hydrolase/5'-nucleotidase	2016.2	1389.3	2733.5	7658.24	4127.35	4472.96	0.0470108	2352	2324	0.0475772	1.40512	1	1	2	1.40512		1.3226
VF_RS04090; VF0779 ; DNA endonuclease SmrA	53.04	58.08	123.9	153.76	180.55	191.4	0.01891	2352	1909	0.0232982	1.16148	1	1	2	1.16148		1.63268
VF_RS04095; VF_T0042 ; tRNA-Pro	0	0	1.4	0	2.3	5.8	0.27086	2352	3123	0.20399	2.5325	0	1	1	2.5325	0.69039
VF_RS04100; VF0780 ; DUF411 domain-containing protein	27.2	45.54	16.1	166.16	135.7	178.64	0.00105408	2352	779	0.00318252	2.43526	1	1	2	2.43526		2.49723
VF_RS04105; VF0781 ; cadmium-translocating P-type ATPase	177.48	248.82	379.4	1430.96	1789.4	1736.52	0.000395428	2352	508	0.0018308	2.62112	1	1	2	2.62112		2.73736
VF_RS04110; VF0782 ; Cu(I)-responsive transcriptional regulator	89.76	114.18	167.3	159.96	159.85	220.4	0.138571	2352	2792	0.116733	0.541168	0	0	0	0.541168	0.932806
VF_RS04115; VF0783 ; co-chaperone YbbN	110.16	151.14	345.1	745.24	503.7	687.88	0.012488	2352	1737	0.0169094	1.67535	1	1	2	1.67535		1.77187
VF_RS04120; VF0784 ; SDR family oxidoreductase	14.96	19.8	39.2	236.84	243.8	272.6	6.80875e-05	2352	183	0.000875091	3.34829	1	1	2	3.34829		3.05795
VF_RS04125; VF0785 ; glycine betaine/L-proline ABC transporter substrate-binding protein ProX	40.12	89.1	62.3	448.88	303.6	425.72	0.00223667	2352	1024	0.00513734	2.62102	1	1	2	2.62102		2.28926
VF_RS04130; VF0786 ; glycine betaine/L-proline ABC transporter permease ProW	8.84	4.62	11.2	358.36	170.2	214.6	0.0135294	2352	1773	0.0179477	4.91343	1	1	2	4.91343		1.74599
VF_RS04135; VF0787 ; glycine betaine/L-proline ABC transporter ATP-binding protein ProV	13.6	31.02	36.4	524.52	414	591.6	0.000760135	2352	691	0.00258732	4.23922	1	1	2	4.23922		2.58715
VF_RS04140; VF0788 ; TIGR01777 family protein	225.76	370.26	378	2088.16	2395.45	2502.12	0.000115112	2352	250	0.00108297	2.84239	1	1	2	2.84239		2.96538
VF_RS04145; VF0789 ; phosphodiesterase	46.24	70.62	71.4	89.28	143.75	129.92	0.0335555	2352	2176	0.0362695	0.947044	1	0	1	0.947044	1.44046
VF_RS04150; VF0790 ; regulatory protein ToxS	44.2	69.96	49.7	348.44	259.9	272.6	0.00114012	2352	814	0.00329431	2.42658	1	1	2	2.42658		2.48224
VF_RS04155; VF0791 ; transcriptional regulator	724.88	815.1	1244.6	2775.12	2592.1	2586.8	0.00055641	2352	600	0.00218113	1.51422	1	1	2	1.51422		2.66132
VF_RS04160; VF0792 ; molecular chaperone HtpG	288.32	495.66	387.8	1540.08	1539.85	1440.72	8.25137e-05	2352	211	0.000919774	1.94783	1	1	2	1.94783		3.03632
VF_RS04165; VF0793 ; adenylate kinase	569.16	332.64	527.8	1411.12	894.7	907.12	0.0325334	2352	2158	0.0354581	1.16828	1	1	2	1.16828		1.45028
VF_RS04170; VF0794 ; ferrochelatase	482.8	885.06	1015	1783.12	2232.15	2419.76	0.00549245	2352	1376	0.00938825	1.43325	1	1	2	1.43325		2.02742
VF_RS04175; VF0795 ; trigger factor	1185.24	1042.14	1418.2	2729.24	2026.3	2248.08	0.00883675	2352	1565	0.0132805	0.941952	1	0	1	0.941952	1.87678
VF_RS04180; VF0796 ; ATP-dependent Clp endopeptidase proteolytic subunit ClpP	1315.8	1081.08	941.5	3290.96	1890.6	1827	0.0670239	2352	2476	0.0636673	1.06997	0	1	1	1.06997	1.19608
VF_RS04185; VF0797 ; ATP-dependent protease ATP-binding subunit ClpX	2606.44	2279.64	2745.4	7278.8	5273.9	4907.96	0.0119667	2352	1706	0.016498	1.19407	1	1	2	1.19407		1.78257
VF_RS04190; VF0798 ; endopeptidase La	1006.4	1119.36	1876	6273.16	4911.65	5197.96	0.00114223	2352	815	0.00329636	2.03347	1	1	2	2.03347		2.48197
VF_RS04195; VF0799 ; HU family DNA-binding protein	341.36	392.04	1147.3	535.68	481.85	758.64	0.904959	2352	3828	0.556025	-0.0825001	0	0	0	-0.0825001	0.254906
VF_RS04200; VF0800 ; peptidylprolyl isomerase	1772.76	1407.78	2268.7	1536.36	765.9	888.56	0.0948613	2352	2615	0.0853207	-0.772128	0	0	0	-0.772128	1.06895
VF_RS04205; VF0801 ; ComEA family DNA-binding protein	2.04	9.24	4.9	24.8	16.1	31.32	0.0186553	2352	1903	0.0230569	2.15819	1	1	2	2.15819		1.6372
VF_RS04210; VF0802 ; peptide MFS transporter	78.88	66	83.3	348.44	264.5	248.24	0.00257744	2352	1084	0.00559238	1.91614	1	1	2	1.91614		2.2524
VF_RS04215; VF0803 ; transcription/translation regulatory transformer protein RfaH	40.12	88.44	73.5	141.36	286.35	211.12	0.0301779	2352	2122	0.0334489	1.66065	1	1	2	1.66065		1.47562
VF_RS04220; VF0804 ; asparagine synthase B	425.68	429.66	441.7	1530.16	1860.7	1613.56	0.000240296	2352	398	0.00142004	1.94798	1	1	2	1.94798		2.8477
VF_RS04225; VF0805 ; cation:proton antiporter	227.8	444.84	476.7	1718.64	1596.2	1606.6	0.000136114	2352	279	0.00114745	2.09827	1	1	2	2.09827		2.94026
VF_RS04230; VF0806 ; ROK family protein	326.4	374.88	459.2	2856.96	2533.45	2605.36	2.71604e-05	2352	99	0.000645265	2.78452	1	1	2	2.78452		3.19026
VF_RS04235; VF0807 ; N-acetylglucosamine-6-phosphate deacetylase	2673.08	2144.34	4258.8	2489.92	1421.4	1717.96	0.181232	2352	2930	0.14548	-0.689141	0	0	0	-0.689141	0.837196
VF_RS04240; VF0808 ; PTS transporter subunit EIIC	1553.8	1071.84	1252.3	9242.96	6039.8	5120.24	0.0118675	2352	1700	0.0164191	2.39542	1	1	2	2.39542		1.78465
VF_RS04245; VF0809 ; glutamine--tRNA ligase	1308.32	1417.02	1509.2	5190.64	4412.55	3883.68	0.00130398	2352	848	0.00361669	1.67128	1	1	2	1.67128		2.44169
VF_RS04250; VF0810 ; ferric iron uptake transcriptional regulator	469.2	602.58	776.3	1641.76	1380	1477.84	0.00165608	2352	920	0.0042338	1.28377	1	1	2	1.28377		2.37327
VF_RS04255; VF0811 ; DUF4442 domain-containing protein	119.68	246.84	269.5	323.64	287.5	322.48	0.108208	2352	2686	0.0947523	0.553763	0	0	0	0.553763	1.02341
VF_RS04260; VF0812 ; flavodoxin FldA	265.2	347.16	318.5	716.72	524.4	474.44	0.0280943	2352	2093	0.0315709	0.882043	1	0	1	0.882043	1.50071
VF_RS04265; VF0813 ; DUF2788 domain-containing protein	389.64	331.32	490	548.08	349.6	329.44	0.951803	2352	3861	0.579809	0.0191251	0	0	0	0.0191251	0.236715
VF_RS04270; VF0814 ; alpha/beta fold hydrolase	214.2	393.36	387.8	708.04	984.4	911.76	0.00615408	2352	1420	0.0101932	1.38755	1	1	2	1.38755		1.99169
VF_RS04275; VF0815 ; replication initiation negative regulator SeqA	1099.56	1221.66	1150.1	2703.2	2413.85	2460.36	0.000143173	2352	288	0.00116925	1.12622	1	1	2	1.12622		2.93209
VF_RS04280; VF0816 ; alpha-D-glucose phosphate-specific phosphoglucomutase	429.76	275.22	365.4	2255.56	1558.25	1380.4	0.00709951	2352	1475	0.0113207	2.27878	1	1	2	2.27878		1.94613
VF_RS04285; VF0817 ; Nif3-like dinuclear metal center hexameric protein	53.72	125.4	239.4	307.52	392.15	473.28	0.025282	2352	2055	0.0289359	1.48677	1	1	2	1.48677		1.53856
VF_RS04290; VF0818 ; citrate synthase	3091.28	4063.62	3514	14965.6	14832.7	12550	0.000222969	2352	380	0.00138006	1.98889	1	1	2	1.98889		2.8601
VF_RS04295; VF0819; succinate dehydrogenase cytochrome b556 subunit	577.32	432.3	606.2	4858.32	4172.2	3388.36	0.0010929	2352	797	0.00322521	2.9422	1	1	2	2.9422		2.49144
VF_RS04300; VF0820 ; succinate dehydrogenase%2C hydrophobic membrane anchor protein	416.84	316.8	385	3273.6	2895.7	2815.32	5.39926e-05	2352	156	0.000814042	3.00571	1	1	2	3.00571		3.08935
VF_RS04305; VF0821 ; succinate dehydrogenase flavoprotein subunit	1372.92	806.52	1290.1	15776.5	11481.6	9976	0.00298545	2352	1135	0.00618658	3.42381	1	1	2	3.42381		2.20855
VF_RS04310; VF0822 ; succinate dehydrogenase iron-sulfur subunit	437.24	205.26	313.6	6080.96	3375.25	3022.96	0.0165839	2352	1851	0.0210726	3.70622	1	1	2	3.70622		1.67628
VF_RS04315; VF0823 ; 2-oxoglutarate dehydrogenase E1 component	5374.72	3769.26	8299.2	88311.6	84393.9	75328.1	4.61733e-05	2352	142	0.000764786	3.8298	1	1	2	3.8298		3.11646
VF_RS04320; VF0824 ; 2-oxoglutarate dehydrogenase complex dihydrolipoyllysine-residue succinyltransferase	1108.4	594.66	882	28022.8	18122.8	16129.8	0.00566915	2352	1389	0.00959961	4.59039	1	1	2	4.59039		2.01775
VF_RS04325; VF0825 ; ADP-forming succinate--CoA ligase subunit beta	551.48	337.92	535.5	16617.2	10722.6	10051.4	0.0045504	2352	1294	0.0082709	4.71377	1	1	2	4.71377		2.08245
VF_RS04330; VF0826 ; succinate--CoA ligase subunit alpha	439.28	324.72	800.8	7740.08	5294.6	6208.32	0.00126414	2352	839	0.00354382	3.62028	1	1	2	3.62028		2.45053
VF_RS04335; VF0827 ; methyl-accepting chemotaxis protein	130.56	271.92	203	326.12	319.7	309.72	0.0468756	2352	2319	0.0475427	0.658237	1	0	1	0.658237	1.32292
VF_RS04340; VF0828 ; zinc ABC transporter permease subunit ZnuB	19.72	36.3	55.3	74.4	85.1	112.52	0.0249436	2352	2050	0.0286182	1.289	1	1	2	1.289		1.54336
VF_RS04345; VF0829 ; zinc ABC transporter ATP-binding protein ZnuC	35.36	58.08	54.6	240.56	251.85	264.48	3.31951e-05	2352	112	0.000697097	2.3541	1	1	2	2.3541		3.15671
VF_RS04350; VF0830 ; zinc ABC transporter substrate-binding protein ZnuA	232.56	212.52	337.4	302.56	271.4	245.92	0.781588	2352	3740	0.491523	0.0673589	0	0	0	0.0673589	0.308456
VF_RS04355; VF0831 ; murein DD-endopeptidase MepM	319.6	385.44	327.6	313.72	202.4	249.4	0.0810163	2352	2551	0.0746963	-0.431825	0	0	0	-0.431825	1.1267
VF_RS04360; VF0832 ; helix-turn-helix domain-containing protein	261.8	491.7	393.4	1009.36	943	771.4	0.00567839	2352	1391	0.00960142	1.24786	1	1	2	1.24786		2.01766
VF_RS04365; VF0833 ; ferrous iron transport protein A	892.84	394.02	1010.8	224.44	126.5	132.24	0.0343305	2352	2186	0.0369375	-2.24953	1	1	2	-2.24953		1.43253
VF_RS04370; VF0834 ; Fe(2+) transporter permease subunit FeoB	3314.32	2032.8	3769.5	1354.08	725.65	807.36	0.0202233	2352	1950	0.0243924	-1.65888	1	1	2	-1.65888		1.61274
VF_RS04375; VF0835 ; FeoC-like transcriptional regulator	45.56	29.04	56	23.56	13.8	18.56	0.0405292	2352	2256	0.0422538	-1.22372	1	1	2	-1.22372		1.37413
VF_RS04380; VF0836 ; phosphate acetyltransferase	308.04	202.62	324.1	4890.56	3401.7	2897.68	0.00451248	2352	1290	0.00822741	3.7447	1	1	2	3.7447		2.08474
VF_RS04385; VF0837 ; acetate kinase	1483.08	1372.8	1737.4	7454.88	7075.95	6551.68	4.1569e-05	2352	132	0.000740683	2.19845	1	1	2	2.19845		3.13037
VF_RS04390; VF0838 ; DUF412 domain-containing protein	85.68	60.06	154	549.32	361.1	461.68	0.00427866	2352	1263	0.00796786	2.1946	1	1	2	2.1946		2.09866
VF_RS04395; VF0839 ; arginine--tRNA ligase	876.52	838.86	1003.8	2002.6	1820.45	1873.4	0.000175008	2352	329	0.00125112	1.06689	1	1	2	1.06689		2.9027
VF_RS04400; VF0840 ; VOC family protein	29.92	13.2	37.1	80.6	37.95	68.44	0.0704572	2352	2498	0.0663392	1.22093	0	1	1	1.22093	1.17823
VF_RS04405; VF0841 ; NAD(P)/FAD-dependent oxidoreductase	48.28	89.1	127.4	213.28	202.4	208.8	0.00651944	2352	1445	0.0106116	1.23786	1	1	2	1.23786		1.97422
VF_RS04410; VF0842 ; O-methyltransferase	259.76	353.76	388.5	990.76	1242	1382.72	0.0019674	2352	978	0.00473142	1.85128	1	1	2	1.85128		2.32501
VF_RS04415; VF0843 ; lipoprotein	147.56	245.52	268.8	654.72	696.9	698.32	0.000313046	2352	447	0.00164717	1.63094	1	1	2	1.63094		2.78326
VF_RS04420; VF0844 ; beta-ketoacyl synthase chain length factor	261.8	421.74	452.2	1076.32	1089.05	1172.76	0.000379332	2352	491	0.00181708	1.55541	1	1	2	1.55541		2.74063
VF_RS04425; VF0845 ; 1-acyl-sn-glycerol-3-phosphate acyltransferase	535.84	641.52	779.8	1943.08	2141.3	2391.92	0.00052249	2352	582	0.00211151	1.72641	1	1	2	1.72641		2.67541
VF_RS04430; VF0846 ; acyl carrier protein	125.12	85.8	172.9	391.84	216.2	222.72	0.0765175	2352	2528	0.0711903	1.114	0	1	1	1.114	1.14758
VF_RS04435; VF0847 ; acyl carrier protein	53.04	66.66	47.6	214.52	171.35	148.48	0.00373315	2352	1204	0.00729266	1.67535	1	1	2	1.67535		2.13711
VF_RS04440; VF0848 ; hypothetical protein	76.16	150.48	159.6	323.64	440.45	508.08	0.00792015	2352	1517	0.0122796	1.71972	1	1	2	1.71972		1.91081
VF_RS04445; VF0849 ; acyl-CoA synthetase	200.6	730.62	989.1	841.96	963.7	1195.96	0.229266	2352	3042	0.177263	0.644395	0	0	0	0.644395	0.751382
VF_RS04450; VF0850 ; 3-hydroxyacyl-ACP dehydratase	55.76	114.84	89.6	176.08	147.2	103.24	0.111435	2352	2702	0.0970001	0.712992	0	0	0	0.712992	1.01323
VF_RS04455; VF0851 ; glycosyltransferase family 2 protein	255.68	432.3	440.3	1434.68	1299.5	1274.84	0.000251282	2352	406	0.0014557	1.82912	1	1	2	1.82912		2.83693
VF_RS04460; VF0852 ; aromatic amino acid lyase	329.8	340.56	367.5	1392.52	985.55	1059.08	0.00312966	2352	1151	0.00639527	1.7276	1	1	2	1.7276		2.19414
VF_RS04465; VF0853 ; acyl-CoA thioesterase	38.08	21.78	30.1	182.28	82.8	119.48	0.028906	2352	2104	0.0323132	2.09585	1	1	2	2.09585		1.49062
VF_RS04470; VF0854 ; outer membrane lipoprotein carrier protein LolA	57.12	38.28	61.6	393.08	223.1	213.44	0.018862	2352	1907	0.0232634	2.40169	1	1	2	2.40169		1.63333
VF_RS04475; VF0855 ; MMPL family transporter	92.48	193.38	220.5	1397.48	1200.6	1238.88	0.000101867	2352	237	0.00101093	2.92173	1	1	2	2.92173		2.99528
VF_RS04480; VF0856 ; DUF3261 domain-containing protein	78.2	75.9	108.5	581.56	511.75	467.48	0.000241249	2352	399	0.0014221	2.57134	1	1	2	2.57134		2.84707
VF_RS04485; VF0857 ; beta-ketoacyl-[acyl-carrier-protein] synthase family protein	41.48	31.02	60.2	473.68	327.75	309.72	0.00344229	2352	1180	0.00686124	3.06581	1	1	2	3.06581		2.1636
VF_RS04490; VF0858 ; hotdog family protein	95.88	45.54	110.6	446.4	208.15	317.84	0.0284849	2352	2100	0.0319031	1.948	1	1	2	1.948		1.49617
VF_RS04495; VF0859 ; 3-oxoacyl-ACP reductase FabG	94.52	55.44	98.7	610.08	489.9	412.96	0.00203076	2352	988	0.00483435	2.60511	1	1	2	2.60511		2.31566
VF_RS04500; VF0860 ; beta-ketoacyl-ACP synthase	110.84	115.5	177.8	858.08	762.45	786.48	4.9369e-05	2352	147	0.000789904	2.57432	1	1	2	2.57432		3.10243
VF_RS04505; VF0861 ; META domain-containing protein	123.08	76.56	201.6	1190.4	552	808.52	0.0192555	2352	1919	0.0236003	2.66848	1	1	2	2.66848		1.62708
VF_RS04510; VF0862 ; 50S ribosomal protein L25	1895.16	1455.3	2769.2	961	598	714.56	0.0329127	2352	2164	0.0357721	-1.4285	1	1	2	-1.4285		1.44646
VF_RS04515; VF0863 ; cytochrome c	131.92	150.48	323.4	260.4	307.05	314.36	0.219576	2352	3015	0.171291	0.541626	0	0	0	0.541626	0.766266
VF_RS04520; VF0864 ; DEAD/DEAH box helicase	208.08	203.28	296.8	757.64	805	850.28	0.000149618	2352	296	0.00118885	1.76863	1	1	2	1.76863		2.92487
VF_RS04525; VF0865 ; phospholipase D family protein	144.84	145.86	205.1	706.8	702.65	677.44	1.73404e-05	2352	73	0.000558693	2.07352	1	1	2	2.07352		3.25283
VF_RS04530; VF0866 ; hypothetical protein	17	5.28	16.8	100.44	28.75	46.4	0.106412	2352	2677	0.093493	2.16771	0	1	1	2.16771	1.02922
VF_RS04535; VF0867 ; lipoprotein	23.12	23.76	56	167.4	105.8	114.84	0.0125578	2352	1741	0.016965	1.91524	1	1	2	1.91524		1.77045
VF_RS04540; VF0868 ; YcxB family protein	191.76	430.98	395.5	308.76	372.6	387.44	0.840198	2352	3779	0.522928	0.0699143	0	0	0	0.0699143	0.281558
VF_RS04545; VF0869 ; YjhX family toxin	57.12	75.24	70.7	80.6	51.75	71.92	0.970154	2352	3870	0.589613	0.00857126	0	0	0	0.00857126	0.229433
VF_RS04550; VF0870 ; GNAT family N-acetyltransferase	136.68	135.96	305.2	124	125.35	143.84	0.3384	2352	3245	0.245275	-0.555443	0	0	0	-0.555443	0.610347
VF_RS04555; VF0871 ; TetR/AcrR family transcriptional regulator	471.24	551.1	968.1	581.56	365.7	448.92	0.299635	2352	3177	0.221826	-0.511602	0	0	0	-0.511602	0.653987
VF_RS04560; VF0872 ; methyl-accepting chemotaxis protein	28.56	41.58	38.5	184.76	233.45	178.64	0.000790886	2352	701	0.00265359	2.45781	1	1	2	2.45781		2.57617
VF_RS04565; VF0873 ; hypothetical protein	330.48	506.88	457.1	373.24	409.4	480.24	0.871771	2352	3802	0.539297	-0.0356328	0	0	0	-0.0356328	0.268172
VF_RS04570; VF0874 ; protein translocase subunit SecF	2.72	4.62	3.5	27.28	12.65	25.52	0.0172544	2352	1871	0.0216902	2.59403	1	1	2	2.59403		1.66374
VF_RS04575; VF0875 ; protein translocase subunit SecD	21.76	18.48	21.7	142.6	83.95	105.56	0.00630453	2352	1432	0.0103549	2.42272	1	1	2	2.42272		1.98485
VF_RS04580; VF0876 ; hypothetical protein	99.28	104.94	154	665.88	759	707.6	5.07345e-05	2352	152	0.00078505	2.57361	1	1	2	2.57361		3.1051
VF_RS04585; VF0877 ; LysR family transcriptional regulator	11.56	5.94	30.8	130.2	83.95	117.16	0.00385394	2352	1221	0.0074238	2.77809	1	1	2	2.77809		2.12937
VF_RS04590; VF0878 ; HlyD family secretion protein	42.16	31.68	56	1128.4	948.75	926.84	0.000117711	2352	255	0.00108571	4.53207	1	1	2	4.53207		2.96429
VF_RS04595; VF0879 ; DHA2 family efflux MFS transporter permease subunit	34.68	36.96	41.3	1004.4	949.9	815.48	9.4565e-05	2352	225	0.000988519	4.61614	1	1	2	4.61614		3.00501
VF_RS04600; VF0880 ; 16S rRNA pseudouridine(516) synthase RsuA	99.96	128.04	148.4	240.56	184	200.68	0.0192522	2352	1918	0.0236086	0.732143	1	0	1	0.732143	1.62693
VF_RS04605; VF0881 ; Bcr/CflA family multidrug efflux MFS transporter	53.04	27.72	56.7	224.44	100.05	92.8	0.0996157	2352	2641	0.0887149	1.60204	0	1	1	1.60204	1.052
VF_RS04610; VF0882 ; DUF2913 family protein	17	23.76	37.8	85.56	36.8	47.56	0.129887	2352	2770	0.110286	1.11299	0	1	1	1.11299	0.957478
VF_RS04615; VF0883 ; DUF2867 domain-containing protein	141.44	295.02	340.9	1742.2	1957.3	2065.96	0.000122592	2352	262	0.00110052	2.89078	1	1	2	2.89078		2.9584
VF_RS04620; VF0884 ; ABC transporter ATP-binding protein	53.72	33.66	63.7	378.2	227.7	244.76	0.00853014	2352	1550	0.0129438	2.49327	1	1	2	2.49327		1.88794
VF_RS04625; VF0885 ; ABC transporter permease	46.24	43.56	42.7	461.28	594.55	515.04	0.000244605	2352	401	0.00143469	3.5675	1	1	2	3.5675		2.84324
VF_RS04630; VF0886 ; carotenoid 1%2C2-hydratase	95.2	93.72	151.9	551.8	546.25	573.04	2.87308e-05	2352	101	0.000669059	2.29371	1	1	2	2.29371		3.17454
VF_RS04635; VF0887 ; Na+/H+ antiporter NhaA	80.24	141.9	126.7	312.48	251.85	383.96	0.00925648	2352	1597	0.0136326	1.44276	1	1	2	1.44276		1.86542
VF_RS04640; VF0888 ; trans-2-enoyl-CoA reductase family protein	1203.6	708.84	1404.2	2641.2	1983.75	2034.64	0.0195789	2352	1929	0.0238722	1.00571	1	1	2	1.00571		1.62211
VF_RS04645; VF0889 ; aspartate:alanine antiporter	157.08	218.46	163.1	1153.2	871.7	783	0.00261559	2352	1091	0.00563874	2.3821	1	1	2	2.3821		2.24882
VF_RS04650; VF0890 ; GrxA family glutaredoxin	63.24	83.82	108.5	316.2	269.1	269.12	0.000615209	2352	625	0.00231515	1.74128	1	1	2	1.74128		2.63542
VF_RS04655; VF0891 ; MurR/RpiR family transcriptional regulator	223.72	374.22	366.8	531.96	564.65	602.04	0.00991007	2352	1632	0.0142822	0.816177	1	0	1	0.816177	1.84521
VF_RS04660; VF0892 ; putative pyridoxal-dependent aspartate 1-decarboxylase	176.8	156.42	284.9	690.68	485.3	553.32	0.00689676	2352	1465	0.0110725	1.48423	1	1	2	1.48423		1.95576
VF_RS04665; VF0893 ; hypothetical protein	342.72	299.64	438.2	912.64	817.65	845.64	0.000555795	2352	599	0.00218235	1.25331	1	1	2	1.25331		2.66108
VF_RS04670; VF0894 ; lysine exporter LysO family protein	31.28	58.74	44.8	307.52	289.8	290	1.42149e-05	2352	61	0.000548089	2.71842	1	1	2	2.71842		3.26115
VF_RS04675; VF0895 ; HDOD domain-containing protein	235.28	399.96	424.9	901.48	925.75	931.48	0.000711986	2352	665	0.00251818	1.37974	1	1	2	1.37974		2.59891
VF_RS04680; VF0896; DNA transformation protein TfoX	110.84	95.7	133	163.68	100.05	98.6	0.767753	2352	3727	0.484506	0.0937227	0	0	0	0.0937227	0.314701
VF_RS04685; VF0897 ; hypothetical protein	312.12	462.66	392.7	615.04	727.95	680.92	0.0063243	2352	1436	0.0103585	0.793747	1	0	1	0.793747	1.9847
VF_RS04690; VF0898 ; DUF945 family protein	363.8	475.2	641.9	1094.92	865.95	936.12	0.0110163	2352	1675	0.0154689	0.96808	1	0	1	0.96808	1.81054
VF_RS04695; VF0899 ; 3-phosphoserine/phosphohydroxythreonine transaminase	52.36	38.94	98.7	111.6	92	106.72	0.102865	2352	2656	0.0910915	0.707757	0	0	0	0.707757	1.04052
VF_RS04700; VF0900 ; cysteine/glutathione ABC transporter ATP-binding protein/permease CydC	24.48	30.36	65.8	527	326.6	388.6	0.00351078	2352	1185	0.00696824	3.36412	1	1	2	3.36412		2.15688
VF_RS04705; VF0901 ; cysteine/glutathione ABC transporter permease/ATP-binding protein CydD	95.2	92.4	105	1329.28	862.5	879.28	0.00375153	2352	1206	0.00731642	3.39174	1	1	2	3.39174		2.1357
VF_RS04710; VF0902 ; thioredoxin-disulfide reductase	354.28	330.66	402.5	2121.64	1534.1	1570.64	0.00195686	2352	977	0.00471088	2.26488	1	1	2	2.26488		2.3269
VF_RS04715; VF0903 ; alanine dehydrogenase	3221.16	3938.22	3801	19489.1	19324.6	17692.3	1.58923e-05	2352	69	0.000541722	2.36611	1	1	2	2.36611		3.26622
VF_RS04720; VF0904 ; leucine-responsive transcriptional regulator Lrp	259.76	199.32	389.2	1072.6	1183.35	1164.64	0.000198232	2352	355	0.00131335	2.01163	1	1	2	2.01163		2.88162
VF_RS04725; VF0905 ; DNA translocase FtsK	1731.28	2251.92	2022.3	3753.48	3377.55	3318.76	0.00187691	2352	961	0.00459364	0.799118	1	0	1	0.799118	2.33784
VF_RS04730; VF0906 ; outer membrane lipoprotein chaperone LolA	1124.72	2597.1	2580.9	1383.84	1785.95	1829.32	0.440798	2352	3398	0.305108	-0.334303	0	0	0	-0.334303	0.515547
VF_RS04735; VF0907 ; replication-associated recombination protein A	470.56	524.04	546	913.88	593.4	549.84	0.214927	2352	3008	0.168055	0.417134	0	0	0	0.417134	0.77455
VF_RS04740; VF0908 ; serine--tRNA ligase	1470.84	1395.9	1224.3	3830.36	3197	2758.48	0.0040278	2352	1242	0.00762753	1.25823	1	1	2	1.25823		2.11762
VF_RS04745; VF0909 ; thioredoxin TrxC	20.4	22.44	60.9	173.6	90.85	148.48	0.0207321	2352	1963	0.0248405	1.99292	1	1	2	1.99292		1.60484
VF_RS04750; VF0910 ; YciU family protein	81.6	124.08	114.8	205.84	219.65	177.48	0.00625004	2352	1429	0.010287	0.911852	1	0	1	0.911852	1.98771
VF_RS04755; VF0911 ; inosine/guanosine kinase	172.72	97.68	166.6	379.44	235.75	235.48	0.0619347	2352	2444	0.0596032	0.960966	0	0	0	0.960966	1.22473
VF_RS04760; VF0912 ; D-hexose-6-phosphate mutarotase	120.36	506.88	301.7	251.72	453.1	374.68	0.710955	2352	3671	0.455507	0.216706	0	0	0	0.216706	0.341505
VF_RS04765; VF0913 ; type I glyceraldehyde-3-phosphate dehydrogenase	12998.9	13086.5	23265.2	42741.6	67569.4	67103.7	0.00860049	2352	1555	0.0130086	1.84599	1	1	2	1.84599		1.88577
VF_RS04770; VF0914 ; peptide-methionine (R)-S-oxide reductase MsrB	35.36	13.86	77	44.64	39.1	58	0.80255	2352	3754	0.502823	0.167306	0	0	0	0.167306	0.298585
VF_RS04775; VF0915 ; DUF2989 domain-containing protein	36.72	106.26	155.4	73.16	105.8	90.48	0.800342	2352	3750	0.501974	-0.147187	0	0	0	-0.147187	0.299319
VF_RS04780; VF0916 ; DUF1315 family protein	179.52	83.82	299.6	254.2	90.85	182.12	0.886336	2352	3813	0.546725	-0.0947129	0	0	0	-0.0947129	0.262231
VF_RS04785; VF0917 ; ion transporter	235.28	430.98	609	536.92	822.25	857.24	0.101568	2352	2651	0.0901122	0.797433	0	0	0	0.797433	1.04522
VF_RS04790; VF0918; bifunctional acetaldehyde-CoA/alcohol dehydrogenase	22266.6	16687.4	21073.5	42203.4	33391.4	29428	0.0222835	2352	2000	0.0262054	0.807007	1	0	1	0.807007	1.58161
VF_RS04795; VF0919 ; SDR family oxidoreductase	554.2	1584.66	1157.1	3805.56	4321.7	4070.44	0.000886809	2352	727	0.00286901	1.88784	1	1	2	1.88784		2.54227
VF_RS04800; VF0920 ; hypothetical protein	4.08	14.52	3.5	16.12	1.15	5.8	0.957418	2352	3864	0.582776	0.0619716	0	0	0	0.0619716	0.234498
VF_RS04805; VF0921 ; superoxide dismutase [Fe]	1667.36	2501.4	1568.7	17015.3	16939.5	14381.7	0.000100504	2352	234	0.0010102	3.07463	1	1	2	3.07463		2.99559
VF_RS04810; VF0922 ; Grx4 family monothiol glutaredoxin	448.8	933.9	979.3	860.56	1153.45	1038.2	0.29247	2352	3168	0.217136	0.369845	0	0	0	0.369845	0.663267
VF_RS04815; VF0923 ; response regulator	31.28	103.62	73.5	171.12	282.9	283.04	0.0146228	2352	1793	0.0191818	1.82243	1	1	2	1.82243		1.71711
VF_RS04820; VF0924 ; Na+/H+ antiporter family protein	109.48	114.84	125.3	383.16	295.55	196.04	0.0320833	2352	2146	0.035163	1.32308	1	1	2	1.32308		1.45391
VF_RS04825; VF0925 ; ribonuclease T	184.28	157.74	324.1	348.44	265.65	343.36	0.170196	2352	2899	0.138082	0.523415	0	0	0	0.523415	0.859862
VF_RS04830; VF0926 ; OmpA family protein	48.28	150.48	101.5	50.84	73.6	80.04	0.358643	2352	3269	0.258039	-0.554253	0	0	0	-0.554253	0.588315
VF_RS04835; VF0927 ; DUF2753 domain-containing protein	720.8	867.9	905.1	385.64	523.25	548.68	0.0103172	2352	1649	0.0147156	-0.774781	1	0	1	-0.774781	1.83222
VF_RS04840; VF0928 ; lactoylglutathione lyase	83.64	137.28	149.1	679.52	407.1	559.12	0.00639552	2352	1440	0.010446	2.15306	1	1	2	2.15306		1.98105
VF_RS04845; VF0929 ; endonuclease III	67.32	99	142.8	654.72	550.85	635.68	0.000190599	2352	346	0.00129564	2.57445	1	1	2	2.57445		2.88752
VF_RS04850; VF0930 ; electron transport complex subunit E	42.84	37.62	40.6	535.68	378.35	349.16	0.00277687	2352	1108	0.00589457	3.38328	1	1	2	3.38328		2.22955
VF_RS04855; VF0931 ; electron transport complex subunit RsxG	100.64	164.34	215.6	798.56	1067.2	1018.48	0.000845545	2352	712	0.00279315	2.58534	1	1	2	2.58534		2.55391
VF_RS04860; VF0932 ; electron transport complex subunit RsxD	160.48	242.88	227.5	1719.88	1647.95	1473.2	5.46527e-05	2352	158	0.000813564	2.93992	1	1	2	2.93992		3.08961
VF_RS04865; VF0933 ; electron transport complex subunit RsxC	244.8	293.04	422.8	2582.92	2064.25	1954.6	0.000726029	2352	672	0.0025411	2.78079	1	1	2	2.78079		2.59498
VF_RS04870; VF0934 ; electron transport complex subunit RsxB	56.44	72.6	60.2	265.36	233.45	191.4	0.00160669	2352	903	0.00418486	1.86682	1	1	2	1.86682		2.37832
VF_RS04875; VF0935 ; electron transport complex subunit RsxA	102	156.42	132.3	312.48	290.95	359.6	0.00174952	2352	938	0.00438686	1.30145	1	1	2	1.30145		2.35785
VF_RS04880; VF_T0043 ; tRNA-Asn	0.68	1.32	2.1	0	0	1.16	0.157277	2352	2861	0.129296	-1.8215	0	1	1	-1.8215	0.888415
VF_RS04885; VF_T0044 ; tRNA-Asn	0	0	0.7	0	0	0	0.373901	2352	3294	0.266975	0	0	0	0	0	0.57353
VF_RS04890; VF0936 ; excinuclease ABC subunit UvrB	185.64	234.3	270.9	841.96	652.05	656.56	0.00193748	2352	971	0.00469305	1.6383	1	1	2	1.6383		2.32854
VF_RS04895; VF0937 ; sigma-54-dependent Fis family transcriptional regulator	524.96	440.88	447.3	895.28	593.4	504.6	0.186073	2352	2941	0.148807	0.49624	0	0	0	0.49624	0.827375
VF_RS04900; VF0938 ; Hpt domain-containing protein	26.52	39.6	35.7	99.2	90.85	102.08	0.000246798	2352	402	0.00144395	1.52059	1	1	2	1.52059		2.84045
VF_RS04905; VF0939 ; uridine diphosphate-N-acetylglucosamine-binding protein YvcK	291.72	268.62	415.1	953.56	1173	1066.04	0.000691573	2352	655	0.00248333	1.71061	1	1	2	1.71061		2.60497
VF_RS04910; VF0940 ; GTP 3'%2C8-cyclase MoaA	415.48	452.1	597.1	801.04	675.05	692.52	0.0260763	2352	2063	0.0297293	0.566185	1	0	1	0.566185	1.52682
VF_RS04915; VF0941 ; cyclic pyranopterin monophosphate synthase MoaC	127.84	116.16	116.9	305.04	200.1	211.12	0.0241225	2352	2037	0.0278528	0.988884	1	0	1	0.988884	1.55513
VF_RS04920; VF0942 ; molybdopterin synthase sulfur carrier subunit	17	15.84	39.9	53.32	16.1	18.56	0.741129	2352	3704	0.470609	0.274427	0	0	0	0.274427	0.32734
VF_RS04925; VF0943 ; molybdopterin synthase catalytic subunit MoaE	7.48	5.28	13.3	11.16	13.8	20.88	0.154457	2352	2850	0.127467	0.81477	0	0	0	0.81477	0.894601
VF_RS04930; VF0944 ; alpha-L-glutamate ligase-like protein	306.68	303.6	382.9	1249.92	1059.15	1011.52	0.000554666	2352	597	0.00218522	1.74131	1	1	2	1.74131		2.66051
VF_RS04935; VF0945 ; inactive transglutaminase family protein	1328.72	1935.12	1747.2	6392.2	7565.85	7719.8	0.000260374	2352	411	0.00149003	2.11304	1	1	2	2.11304		2.82681
VF_RS04940; VF0946 ; ATP-dependent zinc protease	342.04	529.32	520.1	1572.32	2149.35	2166.88	0.00184748	2352	952	0.00456437	2.08131	1	1	2	2.08131		2.34062
VF_RS04945; VF0947 ; tRNA 5-methoxyuridine(34)/uridine 5-oxyacetic acid(34) synthase CmoB	2076.72	2676.96	3890.6	1616.96	1767.55	1760.88	0.0950757	2352	2617	0.0854482	-0.748465	0	0	0	-0.748465	1.0683
VF_RS04950; VF0948 ; carboxy-S-adenosyl-L-methionine synthase CmoA	414.8	540.54	607.6	553.04	525.55	611.32	0.531749	2352	3483	0.359079	0.112684	0	0	0	0.112684	0.44481
VF_RS04955; VF0949 ; aspartate--tRNA ligase	1553.8	1291.62	1556.1	4501.2	2746.2	2391.92	0.0567797	2352	2404	0.0555515	1.13093	0	1	1	1.13093	1.2553
VF_RS04960; VF0950 ; crossover junction endodeoxyribonuclease RuvC	45.56	56.76	53.9	277.76	181.7	185.6	0.00669097	2352	1454	0.0108234	2.04585	1	1	2	2.04585		1.96564
VF_RS04965; VF0951 ; Holliday junction branch migration protein RuvA	336.6	385.44	499.8	915.12	870.55	957	0.000739203	2352	685	0.00253811	1.16653	1	1	2	1.16653		2.59549
VF_RS04970; VF0952 ; Holliday junction branch migration DNA helicase RuvB	89.76	90.42	49	285.2	208.15	219.24	0.00433405	2352	1278	0.00797628	1.63659	1	1	2	1.63659		2.0982
VF_RS04975; VF0953 ; cytochrome ubiquinol oxidase subunit I	2632.28	3560.04	3000.9	18729	15280	12981.6	0.00173666	2352	937	0.00435925	2.35373	1	1	2	2.35373		2.36059
VF_RS04980; VF0954 ; cytochrome d ubiquinol oxidase subunit II	695.64	381.48	749.7	4524.76	2434.55	2452.24	0.0228569	2352	2010	0.026746	2.3651	1	1	2	2.3651		1.57274
VF_RS04985; VF0955 ; cytochrome bd-I oxidase subunit CydX	34.68	15.18	126.7	151.28	59.8	133.4	0.275408	2352	3136	0.206556	0.964262	0	0	0	0.964262	0.684962
VF_RS04990; VF0956 ; cyd operon YbgE family protein	51.68	20.46	79.8	233.12	62.1	127.6	0.161702	2352	2871	0.13247	1.47654	0	1	1	1.47654	0.877882
VF_RS04995; VF0957 ; tol-pal system-associated acyl-CoA thioesterase	408	612.48	403.9	438.96	425.5	415.28	0.524309	2352	3474	0.354973	-0.154483	0	0	0	-0.154483	0.449805
VF_RS05000; VF0958 ; protein TolQ	549.44	538.56	529.2	610.08	792.35	582.32	0.137572	2352	2789	0.116016	0.295459	0	0	0	0.295459	0.935482
VF_RS05005; VF0959 ; protein TolR	192.44	124.74	294	193.44	159.85	193.72	0.693411	2352	3662	0.445359	-0.16003	0	0	0	-0.16003	0.35129
VF_RS05010; VF0960 VF0961 ; cell envelope integrity protein TolA	1277.72	1718.64	2684.5	1736	1508.8	1849.04	0.670773	2352	3640	0.433422	-0.157356	0	0	0	-0.157356	0.363089
VF_RS05015; VF0962 ; Tol-Pal system protein TolB	23177.1	30162	44276.4	27872.7	26594.9	30208.7	0.530901	2352	3482	0.358609	-0.205152	0	0	0	-0.205152	0.445378
VF_RS05020; VF0963 ; peptidoglycan-associated lipoprotein Pal	2286.16	1951.62	1814.4	5323.32	3377.55	3136.64	0.0524198	2352	2373	0.0519559	0.967839	0	0	0	0.967839	1.28436
VF_RS05025; VF0964 ; tol-pal system protein YbgF	171.36	122.1	337.4	686.96	419.75	570.72	0.0260562	2352	2062	0.0297208	1.41086	1	1	2	1.41086		1.52694
VF_RS05030; VF0965 ; quinolinate synthase NadA	620.84	904.2	871.5	1717.4	1969.95	2003.32	0.000987628	2352	765	0.00303647	1.24765	1	1	2	1.24765		2.51763
VF_RS05035; VF0966 ; UPF0149 family protein	60.52	34.98	144.2	229.4	208.15	238.96	0.0131041	2352	1757	0.0175418	1.49688	1	1	2	1.49688		1.75593
VF_RS05040; VF0967 ; L-alanine exporter AlaE	133.96	87.12	143.5	159.96	63.25	110.2	0.768019	2352	3728	0.484544	-0.128938	0	0	0	-0.128938	0.314667
VF_RS05045; VF_T0045 ; tRNA-Ser	0	2.64	2.8	8.68	0	2.32	0.537126	2352	3488	0.36219	1.01582	0	1	1	1.01582	0.441063
VF_RS05050; No VF; hypothetical protein	4.08	2.64	2.1	9.92	4.6	5.8	0.0892231	2352	2587	0.0811182	1.20405	0	1	1	1.20405	1.09088
VF_RS05055; VF0968 ; serine hydrolase	100.64	156.42	142.8	47.12	95.45	69.6	0.0457004	2352	2310	0.0465313	-0.914274	1	0	1	-0.914274	1.33225
VF_RS05060; VF0969 ; DUF393 domain-containing protein	127.16	401.94	136.5	120.28	139.15	110.2	0.336813	2352	3240	0.244501	-0.848574	0	0	0	-0.848574	0.611719
VF_RS05065; VF0970 ; SDR family oxidoreductase	144.16	524.04	191.8	231.88	262.2	245.92	0.755236	2352	3719	0.477633	-0.216811	0	0	0	-0.216811	0.320906
VF_RS05070; VF0971 ; GTPase HflX	255	440.22	306.6	512.12	468.05	394.4	0.128514	2352	2759	0.109556	0.456357	0	0	0	0.456357	0.960365
VF_RS05075; VF0972 ; RNA polymerase sigma factor SigZ	29.24	54.78	60.2	107.88	150.65	160.08	0.00807039	2352	1525	0.0124469	1.53734	1	1	2	1.53734		1.90494
VF_RS05080; VF0973 ; glutamate--cysteine ligase	67.32	108.24	109.2	81.84	72.45	92.8	0.449718	2352	3415	0.309733	-0.20471	0	0	0	-0.20471	0.509013
VF_RS05085; VF0974 ; ATP-binding cassette domain-containing protein	124.44	146.52	188.3	146.32	110.4	106.72	0.230235	2352	3045	0.177836	-0.337594	0	0	0	-0.337594	0.749979
VF_RS05090; VF0975 ; ABC transporter ATP-binding protein	107.44	133.32	189.7	230.64	251.85	261	0.0157416	2352	1822	0.0203207	0.788434	1	0	1	0.788434	1.69206
VF_RS05095; VF0976 ; glutathione synthase	106.08	123.42	126	177.32	146.05	113.68	0.233921	2352	3054	0.180151	0.297949	0	0	0	0.297949	0.744363
VF_RS05100; VF_2598 ; hypothetical protein	8.84	7.92	17.5	16.12	8.05	15.08	0.69653	2352	3663	0.44724	0.196168	0	0	0	0.196168	0.34946
VF_RS05105; VF0977 ; GNAT family N-acetyltransferase	49.64	116.82	79.1	86.8	41.4	55.68	0.433073	2352	3388	0.300646	-0.417311	0	0	0	-0.417311	0.521945
VF_RS05110; VF0978 ; zinc-dependent alcohol dehydrogenase family protein	33.32	56.1	30.8	156.24	247.25	186.76	0.0049594	2352	1336	0.00873092	2.29565	1	1	2	2.29565		2.05894
VF_RS05115; VF0979 ; hypothetical protein	15.64	4.62	11.9	43.4	27.6	24.36	0.0349038	2352	2191	0.0374686	1.56812	1	1	2	1.56812		1.42633
VF_RS05120; VF0980 ; MFS transporter	323	316.8	257.6	398.04	338.1	272.6	0.424691	2352	3379	0.295612	0.168731	0	0	0	0.168731	0.529278
VF_RS05125; VF0981 ; hypothetical protein	130.56	170.94	183.4	182.28	150.65	158.92	0.906627	2352	3830	0.556759	0.0205311	0	0	0	0.0205311	0.254333
VF_RS05130; VF0982 ; DMT family transporter	207.4	417.78	430.5	367.04	625.6	727.32	0.162108	2352	2874	0.132664	0.704202	0	0	0	0.704202	0.877245
VF_RS05135; VF0983 ; DUF333 domain-containing protein	949.28	1873.74	2993.9	2010.04	2554.15	2864.04	0.449663	2352	3413	0.309876	0.352763	0	0	0	0.352763	0.508812
VF_RS05140; VF0984 ; lipoprotein	932.96	1788.6	2612.4	1933.16	2777.25	2438.32	0.327948	2352	3225	0.239173	0.42248	0	0	0	0.42248	0.621288
VF_RS05145; VF0985 ; cache domain-containing protein	303.28	544.5	481.6	296.36	246.1	192.56	0.0644511	2352	2463	0.0615465	-0.854898	0	0	0	-0.854898	1.2108
VF_RS05150; VF0986 ; chitinase C-terminal domain-containing protein	214.2	190.08	323.4	1444.6	1493.85	1305	7.40216e-05	2352	195	0.000892814	2.54386	1	1	2	2.54386		3.04924
VF_RS05155; VF0987 ; methyl-accepting chemotaxis protein	161.16	228.36	308.7	150.04	175.95	177.48	0.210459	2352	2999	0.165055	-0.471776	0	0	0	-0.471776	0.782371
VF_RS05160; VF_2599 ; signal recognition particle sRNA small type	11.56	13.86	7	26.04	6.9	9.28	0.63412	2352	3597	0.414637	0.381042	0	0	0	0.381042	0.382332
VF_RS05165; VF0988 ; DUF481 domain-containing protein	174.76	116.82	305.9	95.48	56.35	88.16	0.105651	2352	2671	0.0930329	-1.31592	0	1	1	-1.31592	1.03136
VF_RS05170; VF0989 ; diguanylate cyclase	286.96	510.84	366.8	567.92	416.3	412.96	0.403592	2352	3351	0.283273	0.262683	0	0	0	0.262683	0.547795
VF_RS05175; VF0990 ; serine/threonine protein kinase	23.12	31.02	64.4	128.96	178.25	177.48	0.00409195	2352	1248	0.00771175	2.03169	1	1	2	2.03169		2.11285
VF_RS05180; VF0991 ; serine/threonine-protein phosphatase	6.12	9.24	9.8	60.76	50.6	32.48	0.00905115	2352	1585	0.0134311	2.51526	1	1	2	2.51526		1.87189
VF_RS05185; VF0992 VF0993 ; type VI secretion system membrane subunit TssM	30.6	95.7	95.2	1108.56	1143.1	1127.52	1.56641e-06	2352	13	0.000283399	3.93129	1	1	2	3.93129		3.5476
VF_RS05190; VF0994 ; DotU family type IV/VI secretion system protein	4.08	7.92	2.1	223.2	173.65	186.76	0.000219863	2352	374	0.00138267	5.37124	1	1	2	5.37124		2.85928
VF_RS05195; VF0995 ; type VI secretion system baseplate subunit TssK	17	15.18	44.1	653.48	656.65	780.68	9.7401e-05	2352	230	0.000996031	4.77661	1	1	2	4.77661		3.00173
VF_RS05200; VF0996 ; type VI secretion system lipoprotein TssJ	10.2	13.2	32.9	362.08	578.45	416.44	0.00268225	2352	1096	0.00575607	4.59111	1	1	2	4.59111		2.23987
VF_RS05205; VF0997 ; type VI secretion system-associated FHA domain protein TagH	10.2	29.7	44.1	1008.12	1044.2	1032.4	2.62213e-07	2352	3	0.000205575	5.19861	1	1	2	5.19861		3.68703
VF_RS05210; VF0998 ; sigma-54-dependent Fis family transcriptional regulator	10.2	29.7	42.7	527	607.2	555.64	2.93739e-05	2352	104	0.000664303	4.3546	1	1	2	4.3546		3.17763
VF_RS05215; VF0999 ; type VI secretion system ATPase TssH	34	43.56	46.2	1080.04	859.05	725	0.00121899	2352	830	0.0034543	4.42803	1	1	2	4.42803		2.46164
VF_RS05220; VF1000 ; type VI secretion system baseplate subunit TssG	6.8	2.64	8.4	223.2	234.6	122.96	0.00615151	2352	1419	0.0101962	5.02475	1	1	2	5.02475		1.99156
VF_RS05225; VF1001 ; type VI secretion system baseplate subunit TssF	12.24	13.2	15.4	183.52	129.95	215.76	0.00288865	2352	1126	0.00603385	3.69584	1	1	2	3.69584		2.21941
VF_RS05230; VF1002 ; type VI secretion system baseplate subunit TssE	0	0	3.5	38.44	48.3	24.36	0.00702215	2352	1470	0.0112354	4.98836	1	1	2	4.98836		1.94941
VF_RS05235; VF1003 ; type VI secretion system contractile sheath large subunit	30.6	62.04	44.1	719.2	786.6	702.96	1.42365e-05	2352	62	0.000540069	4.01373	1	1	2	4.01373		3.26755
VF_RS05240; VF1004 ; type VI secretion system contractile sheath small subunit	6.12	18.48	23.8	251.72	349.6	287.68	0.000647112	2352	635	0.00239686	4.1991	1	1	2	4.1991		2.62036
VF_RS05245; VF1005 ; type VI secretion system protein TssA	14.96	40.26	44.8	204.6	244.95	222.72	0.000215161	2352	369	0.00137143	2.74875	1	1	2	2.74875		2.86283
VF_RS05250; VF1006 ; pleiotropic regulatory protein RsmS	0	0	0.7	3.72	1.15	3.48	0.0402438	2352	2252	0.0420308	3.57635	1	1	2	3.57635		1.37643
VF_RS05255; VF1007 ; primosomal replication protein	50.32	61.38	107.8	322.4	394.45	464	0.0019726	2352	980	0.00473423	2.42753	1	1	2	2.42753		2.32475
VF_RS05260; VF1008 ; TSUP family transporter	57.12	56.1	69.3	255.44	323.15	314.36	0.000398633	2352	510	0.0018384	2.29052	1	1	2	2.29052		2.73556
VF_RS05265; VF1009 ; ATP-dependent DNA helicase DinG	169.32	378.18	396.9	864.28	953.35	822.44	0.0023784	2352	1044	0.00535823	1.48311	1	1	2	1.48311		2.27098
VF_RS05270; VF1010 ; porin	1397.4	1343.76	1990.8	7678.08	5554.5	6071.44	0.00194481	2352	974	0.00469631	2.02839	1	1	2	2.02839		2.32824
VF_RS05275; VF1011 ; porin	13738.7	8484.3	17551.1	32881.1	22695.2	23253.4	0.0368493	2352	2214	0.0391461	0.986909	1	0	1	0.986909	1.40731
VF_RS05280; VF1012 ; ATP phosphoribosyltransferase	2040	1819.62	3542	1810.4	2079.2	2155.28	0.458	2352	3421	0.314883	-0.292127	0	0	0	-0.292127	0.501851
VF_RS05285; VF1013 ; histidinol dehydrogenase	2006.68	2242.68	2520.7	1742.2	1653.7	1653	0.019309	2352	1922	0.0236289	-0.4232	1	0	1	-0.4232	1.62656
VF_RS05290; VF1014 ; histidinol-phosphate transaminase	795.6	488.4	556.5	736.56	545.1	459.36	0.802458	2352	3753	0.502899	-0.080165	0	0	0	-0.080165	0.298519
VF_RS05295; VF1015 ; bifunctional histidinol-phosphatase/imidazoleglycerol-phosphate dehydratase HisB	642.6	712.14	695.1	962.24	741.75	698.32	0.236031	2352	3061	0.181361	0.228911	0	0	0	0.228911	0.741456
VF_RS05300; VF1016 ; imidazole glycerol phosphate synthase subunit HisH	1065.56	1480.38	1755.6	1189.16	1377.7	1496.4	0.735878	2352	3699	0.467906	-0.0822156	0	0	0	-0.0822156	0.329841
VF_RS05305; VF1017 ; 1-(5-phosphoribosyl)-5-[(5-phosphoribosylamino)methylideneamino]imidazole-4-carboxamide isomerase	484.16	592.68	509.6	519.56	402.5	481.4	0.268937	2352	3119	0.202802	-0.176805	0	0	0	-0.176805	0.692927
VF_RS05310; VF1018 ; imidazole glycerol phosphate synthase subunit HisF	694.96	1392.6	1425.9	794.84	921.15	878.12	0.272696	2352	3129	0.204979	-0.437653	0	0	0	-0.437653	0.68829
VF_RS05315; VF1019 ; bifunctional phosphoribosyl-AMP cyclohydrolase/phosphoribosyl-ATP diphosphatase HisIE	333.88	551.76	569.1	487.32	527.85	525.48	0.728205	2352	3690	0.464157	0.0827778	0	0	0	0.0827778	0.333335
VF_RS05320; VF1020 ; TIGR01621 family pseudouridine synthase	62.56	73.26	100.1	171.12	149.5	155.44	0.00342557	2352	1175	0.00685697	1.01285	1	1	2	1.01285		2.16387
VF_RS05325; VF1021 ; class I SAM-dependent methyltransferase	36.04	46.2	65.8	142.6	102.35	109.04	0.0107113	2352	1666	0.0151218	1.25772	1	1	2	1.25772		1.8204
VF_RS05330; VF1022 ; GspS/AspS pilotin family protein	63.24	89.1	72.8	199.64	149.5	132.24	0.0166991	2352	1854	0.0211846	1.09635	1	1	2	1.09635		1.67398
VF_RS05335; VF1023 ; YciI family protein	73.44	83.82	99.4	235.6	166.75	179.8	0.00840586	2352	1543	0.0128131	1.18153	1	1	2	1.18153		1.89235
VF_RS05340; VF1024 ; acyl-CoA thioester hydrolase YciA	66.64	56.76	96.6	55.8	46	35.96	0.107869	2352	2685	0.0944908	-0.675346	0	0	0	-0.675346	1.02461
VF_RS05345; VF1025 ; septation protein A	50.32	95.7	93.1	109.12	93.15	89.32	0.33343	2352	3237	0.24227	0.286206	0	0	0	0.286206	0.615701
VF_RS05350; VF1026 ; cation:dicarboxylase symporter family transporter	1301.52	1117.38	1490.3	465	359.95	493	0.0016828	2352	928	0.00426503	-1.56858	1	1	2	-1.56858		2.37008
VF_RS05355; VF1027 ; tryptophan synthase subunit alpha	42.84	66.66	105.7	613.8	465.75	604.36	0.000670391	2352	646	0.0024408	2.96807	1	1	2	2.96807		2.61247
VF_RS05360; VF1028 ; tryptophan synthase subunit beta	180.2	91.08	217.7	1625.64	1208.65	1156.52	0.00158999	2352	898	0.00416442	3.02883	1	1	2	3.02883		2.38045
VF_RS05365; VF1029 ; bifunctional indole-3-glycerol-phosphate synthase TrpC/phosphoribosylanthranilate isomerase TrpF	71.4	75.9	87.5	835.76	652.05	621.76	0.0007368	2352	684	0.00253356	3.16744	1	1	2	3.16744		2.59627
VF_RS05370; VF1030 VF1031 ; anthranilate phosphoribosyltransferase	121.72	257.4	371	1132.12	1834.25	1816.56	0.00514993	2352	1352	0.00895905	2.6727	1	1	2	2.6727		2.04774
VF_RS05375; VF1032 ; aminodeoxychorismate/anthranilate synthase component II	45.56	39.6	67.2	375.72	331.2	324.8	8.46167e-05	2352	215	0.000925667	2.7595	1	1	2	2.7595		3.03355
VF_RS05380; No VF; anthranilate synthase component 1	85	76.56	123.9	689.44	535.9	538.24	0.000736588	2352	683	0.00253654	2.62715	1	1	2	2.62715		2.59576
VF_RS05385; VF1034 ; PHP domain-containing protein	618.8	347.82	606.9	1635.56	1020.05	1133.32	0.0240776	2352	2034	0.027842	1.26779	1	1	2	1.26779		1.5553
VF_RS05390; VF1035 ; threonylcarbamoyl-AMP synthase	244.8	191.4	247.8	762.6	648.6	582.32	0.001436	2352	875	0.00385996	1.54325	1	1	2	1.54325		2.41342
VF_RS05395; VF1036 ; response regulator	182.24	433.62	454.3	4627.68	4402.2	4456.72	3.05878e-06	2352	20	0.000359713	3.65563	1	1	2	3.65563		3.44404
VF_RS05400; VF1037 ; hypothetical protein	57.8	82.5	118.3	846.92	803.85	786.48	8.52652e-06	2352	41	0.000489131	3.23646	1	1	2	3.23646		3.31057
VF_RS05405; VF1038 ; 23S rRNA pseudouridine(2605) synthase RluB	946.56	1395.9	1493.1	1612	1781.35	1978.96	0.061666	2352	2442	0.0593933	0.486105	0	0	0	0.486105	1.22626
VF_RS05410; VF1039 ; YciK family oxidoreductase	100.64	99	96.6	217	161	222.72	0.00676499	2352	1456	0.0109281	1.01993	1	1	2	1.01993		1.96146
VF_RS05415; VF1040 ; protease SohB	729.64	1457.94	1349.6	589	807.3	847.96	0.147868	2352	2826	0.123066	-0.65636	0	0	0	-0.65636	0.909862
VF_RS05420; VF1041 ; hypothetical protein	58.48	115.5	70	130.2	136.85	120.64	0.0565904	2352	2403	0.0553894	0.668141	0	0	0	0.668141	1.25657
VF_RS05425; VF1042 ; hypothetical protein	125.8	205.26	236.6	169.88	228.85	261	0.509408	2352	3459	0.34638	0.216849	0	0	0	0.216849	0.460447
VF_RS05430; VF1043 ; hypothetical protein	552.16	673.2	932.4	799.8	587.65	658.88	0.786603	2352	3743	0.49428	-0.0764956	0	0	0	-0.0764956	0.306027
VF_RS05435; VF1044 ; RNA-directed DNA polymerase	159.8	240.24	253.4	305.04	277.15	319	0.0599084	2352	2428	0.0580332	0.463777	0	0	0	0.463777	1.23632
VF_RS05440; VF1045 ; hypothetical protein	45.56	89.76	49	99.2	134.55	106.72	0.0431129	2352	2287	0.0443382	0.885315	1	0	1	0.885315	1.35322
VF_RS05445; VF1046 ; hypothetical protein	76.16	233.64	147	107.88	217.35	183.28	0.773029	2352	3733	0.487052	0.154713	0	0	0	0.154713	0.312425
VF_RS05450; VF1047 ; hypothetical protein	138.72	185.46	182	153.76	224.25	170.52	0.616541	2352	3575	0.405623	0.11592	0	0	0	0.11592	0.391877
VF_RS05455; No VF; hypothetical protein	31.96	27.06	25.2	47.12	16.1	25.52	0.880435	2352	3809	0.543655	0.0754217	0	0	0	0.0754217	0.264677
VF_RS05460; VF1048 ; hypothetical protein	175.44	338.58	268.1	176.08	239.2	186.76	0.305339	2352	3183	0.225623	-0.377531	0	0	0	-0.377531	0.646616
VF_RS05465; VF1049 ; site-specific DNA-methyltransferase	70.04	127.38	148.4	52.08	52.9	39.44	0.0478982	2352	2333	0.0482883	-1.25975	1	1	2	-1.25975		1.31616
VF_RS05470; VF1050 ; YciN family protein	356.32	883.74	877.1	493.52	922.3	1085.76	0.63317	2352	3596	0.414131	0.240709	0	0	0	0.240709	0.382862
VF_RS05475; VF1051 ; type I DNA topoisomerase	659.6	516.12	831.6	3350.48	2256.3	2199.36	0.0074174	2352	1490	0.0117085	1.95934	1	1	2	1.95934		1.9315
VF_RS05480; VF1052 ; SLC13/DASS family transporter	872.44	852.72	822.5	1150.72	784.3	569.56	0.936845	2352	3851	0.572179	-0.0246041	0	0	0	-0.0246041	0.242468
VF_RS05485; VF1053 ; cyclic nucleotide-binding domain-containing protein	456.28	354.42	652.4	1464.44	741.75	763.28	0.118149	2352	2722	0.102089	1.02118	0	1	1	1.02118	0.991021
VF_RS05490; VF1054 ; response regulator	94.52	69.3	84.7	298.84	248.4	158.92	0.0213902	2352	1982	0.0253833	1.50663	1	1	2	1.50663		1.59545
VF_RS05495; VF1055 ; 2-hydroxyacid dehydrogenase	115.6	216.48	107.8	448.88	500.25	462.84	0.00106014	2352	784	0.00318041	1.68253	1	1	2	1.68253		2.49752
VF_RS05500; VF1056 ; phospho-sugar mutase	1793.16	960.3	1697.5	1488	1062.6	1105.48	0.421083	2352	3371	0.293797	-0.283819	0	0	0	-0.283819	0.531953
VF_RS05505; VF1057 ; LysE family translocator	23.12	14.52	39.2	16.12	23	18.56	0.442882	2352	3404	0.30601	-0.413786	0	0	0	-0.413786	0.514264
VF_RS05510; VF1058 ; fumarylacetoacetate hydrolase family protein	32.64	46.2	42.7	33.48	43.7	38.28	0.707248	2352	3668	0.453502	-0.0740381	0	0	0	-0.0740381	0.343421
VF_RS05515; VF1059 ; basic endochitinase	180.88	110.88	112.7	435.24	431.25	392.08	0.000446961	2352	537	0.00195764	1.63772	1	1	2	1.63772		2.70827
VF_RS05520; VF1060 ; peptidase T	10.88	36.3	21.7	27.28	13.8	20.88	0.795585	2352	3745	0.499657	-0.152748	0	0	0	-0.152748	0.301328
VF_RS05525; VF1061 ; C4-dicarboxylate transporter DcuC	14.96	14.52	39.9	14.88	9.2	20.88	0.418802	2352	3364	0.292813	-0.625878	0	0	0	-0.625878	0.53341
VF_RS05530; VF1062 ; adenylosuccinate synthetase	4781.08	5604.72	5663	5093.92	4393	4229.36	0.116349	2352	2714	0.10083	-0.226576	0	0	0	-0.226576	0.99641
VF_RS05535; VF1063 ; LysR family transcriptional regulator	131.24	227.04	284.2	729.12	707.25	661.2	0.000580329	2352	610	0.0022376	1.707	1	1	2	1.707		2.65022
VF_RS05540; VF1064 ; glutamate decarboxylase	545.36	846.12	889.7	11732.9	14792.4	13521	0.000147616	2352	292	0.00118902	4.13382	1	1	2	4.13382		2.92481
VF_RS05545; VF1065 ; transporter	287.64	421.08	434.7	7973.2	9159.75	7703.56	6.17514e-05	2352	167	0.000869696	4.44104	1	1	2	4.44104		3.06063
VF_RS05550; VF1066 ; LysR family transcriptional regulator	68.68	66.66	121.1	169.88	251.85	243.6	0.0124711	2352	1734	0.0169158	1.37545	1	1	2	1.37545		1.77171
VF_RS05555; VF1067 ; DoxX family protein	2.72	1.98	4.2	23.56	8.05	12.76	0.0633243	2352	2453	0.060717	2.31771	0	1	1	2.31771	1.21669
VF_RS05560; VF1068 ; pirin family protein	6.12	17.16	9.8	29.76	33.35	34.8	0.00377618	2352	1210	0.00734014	1.5655	1	1	2	1.5655		2.1343
VF_RS05565; VF1069 ; hypothetical protein	33.32	25.74	83.3	50.84	17.25	45.24	0.666444	2352	3633	0.431455	-0.329014	0	0	0	-0.329014	0.365065
VF_RS05570; VF1070 ; DUF1254 domain-containing protein	10.2	15.18	25.9	28.52	16.1	20.88	0.465148	2352	3425	0.319424	0.353099	0	0	0	0.353099	0.495632
VF_RS05575; VF1071 ; DUF1254 domain-containing protein	30.6	29.7	29.4	48.36	58.65	70.76	0.0105941	2352	1657	0.0150376	0.986832	1	0	1	0.986832	1.82282
VF_RS05580; VF1072 ; LysR family transcriptional regulator	44.88	48.84	42.7	91.76	88.55	85.84	6.36439e-05	2352	172	0.000870293	0.964184	1	0	1	0.964184	3.06033
VF_RS05585; VF1073 ; DUF2860 domain-containing protein	425	380.82	529.2	1398.72	1297.2	1369.96	6.92561e-05	2352	186	0.000875755	1.60671	1	1	2	1.60671		3.05762
VF_RS05590; VF1074 ; AraC family transcriptional regulator	93.16	103.62	98.7	341	414	342.2	0.000390018	2352	504	0.00182009	1.89269	1	1	2	1.89269		2.73991
VF_RS05595; VF1075 ; LysE family translocator	95.2	207.24	176.4	291.4	319.7	291.16	0.0153015	2352	1815	0.0198287	0.914	1	0	1	0.914	1.70271
VF_RS05600; VF1076 ; molybdopterin-dependent oxidoreductase	26.52	9.24	20.3	29.76	19.55	26.68	0.322339	2352	3216	0.235741	0.438838	0	0	0	0.438838	0.627565
VF_RS05605; VF1077 ; formylglycine-generating enzyme family protein	8.16	8.58	9.1	27.28	25.3	15.08	0.0212374	2352	1975	0.0252914	1.3887	1	1	2	1.3887		1.59703
VF_RS05610; VF1078 ; DUF2000 domain-containing protein	6.12	17.82	4.9	11.16	1.15	9.28	0.662589	2352	3628	0.42955	-0.417708	0	0	0	-0.417708	0.366986
VF_RS05615; VF1079 ; hypothetical protein	29.24	25.74	90.3	42.16	60.95	53.36	0.871636	2352	3801	0.539355	0.10705	0	0	0	0.10705	0.268126
VF_RS05620; VF1080 ; DUF2127 domain-containing protein	25.84	42.9	41.3	28.52	39.1	18.56	0.37894	2352	3309	0.269346	-0.352603	0	0	0	-0.352603	0.569689
VF_RS05625; VF1081 ; TetR/AcrR family transcriptional regulator	59.16	60.72	92.4	79.36	133.4	114.84	0.115822	2352	2711	0.100484	0.625967	0	0	0	0.625967	0.997902
VF_RS05630; VF1082 ; glutathione S-transferase N-terminal domain-containing protein	110.16	97.68	165.9	214.52	228.85	204.16	0.0146311	2352	1795	0.0191712	0.792912	1	0	1	0.792912	1.71735
VF_RS05635; VF1083 ; glutathione-dependent disulfide-bond oxidoreductase	48.96	26.4	46.9	90.52	47.15	45.24	0.286329	2352	3156	0.213386	0.581181	0	0	0	0.581181	0.670834
VF_RS05640; VF1084 ; branched-chain amino acid transport system II carrier protein	113.56	91.74	164.5	164.92	103.5	119.48	0.841826	2352	3781	0.523664	0.0689396	0	0	0	0.0689396	0.280947
VF_RS05645; VF1085 ; porin family protein	382.16	760.32	699.3	620	763.6	667	0.60621	2352	3562	0.400282	0.154945	0	0	0	0.154945	0.397634
VF_RS05650; VF1086 ; winged helix-turn-helix domain-containing protein	104.72	122.1	154.7	116.56	77.05	95.12	0.171202	2352	2903	0.138707	-0.402038	0	0	0	-0.402038	0.857901
VF_RS05655; VF1087 ; hypothetical protein	59.16	145.2	79.8	44.64	50.6	93.96	0.354222	2352	3264	0.255248	-0.586791	0	0	0	-0.586791	0.593038
VF_RS05660; VF1088 ; anaerobic C4-dicarboxylate transporter	336.6	487.74	413	327.36	238.05	320.16	0.0879818	2352	2583	0.0801135	-0.482564	0	0	0	-0.482564	1.09629
VF_RS05665; VF1089 ; TAXI family TRAP transporter solute-binding subunit	496.4	1122	1542.1	1185.44	1923.95	2125.12	0.172693	2352	2909	0.139626	0.727902	0	0	0	0.727902	0.855033
VF_RS05670; VF1090 ; TRAP transporter fused permease subunit	111.52	144.54	163.1	720.44	560.05	481.4	0.00339739	2352	1171	0.0068238	2.07155	1	1	2	2.07155		2.16597
VF_RS05675; VF1091 ; MCP four helix bundle domain-containing protein	98.6	149.16	163.8	529.48	522.1	508.08	5.06015e-05	2352	150	0.000793432	1.92206	1	1	2	1.92206		3.10049
VF_RS05680; VF1092 ; methyl-accepting chemotaxis protein	63.24	186.78	128.1	111.6	66.7	102.08	0.44182	2352	3402	0.305456	-0.431461	0	0	0	-0.431461	0.515051
VF_RS05685; VF1093 ; transporter substrate-binding domain-containing protein	49.64	91.74	150.5	279	217.35	273.76	0.0106744	2352	1662	0.015106	1.39969	1	1	2	1.39969		1.82085
VF_RS05690; VF1094 ; class I SAM-dependent methyltransferase	102.68	192.72	158.2	202.12	282.9	323.64	0.0557304	2352	2398	0.0546614	0.834113	0	0	0	0.834113	1.26232
VF_RS05695; VF1095 ; LysR family transcriptional regulator	31.96	47.52	67.9	34.72	49.45	80.04	0.756924	2352	3721	0.478443	0.156001	0	0	0	0.156001	0.32017
VF_RS05700; VF1096 ; NupC/NupG family nucleoside CNT transporter	21.08	6.6	30.8	31	19.55	20.88	0.614089	2352	3571	0.404463	0.288587	0	0	0	0.288587	0.393121
VF_RS05705; VF1097 ; glucosaminidase domain-containing protein	9.52	5.94	17.5	86.8	46	71.92	0.00990405	2352	1631	0.0142822	2.63486	1	1	2	2.63486		1.8452
VF_RS05710; VF1098 ; peptidyl-prolyl cis-trans isomerase	6.12	7.92	17.5	63.24	57.5	44.08	0.00266305	2352	1095	0.00572008	2.38564	1	1	2	2.38564		2.2426
VF_RS05715; VF1099 ; class A beta-lactamase	35.36	40.92	60.2	210.8	231.15	201.84	0.000123712	2352	267	0.00108978	2.2379	1	1	2	2.2379		2.96266
VF_RS05720; VF1100 ; 1-aminocyclopropane-1-carboxylate deaminase/D-cysteine desulfhydrase	82.96	60.72	86.1	262.88	253	244.76	4.99775e-05	2352	148	0.000794237	1.72696	1	1	2	1.72696		3.10005
VF_RS05725; VF1101 ; HNH nuclease family protein	278.8	217.8	620.2	555.52	478.4	457.04	0.387496	2352	3329	0.273773	0.416871	0	0	0	0.416871	0.562609
VF_RS05730; VF1102 ; hypothetical protein	69.36	85.8	133	147.56	67.85	134.56	0.545102	2352	3494	0.366937	0.280361	0	0	0	0.280361	0.435408
VF_RS05735; VF1103 ; isoprenylcysteine carboxylmethyltransferase family protein	51.68	66.66	73.5	106.64	143.75	113.68	0.0117817	2352	1698	0.0163196	0.924312	1	0	1	0.924312	1.78729
VF_RS05740; VF1104 ; outer membrane lipoprotein-sorting protein	2717.28	3360.72	4283.3	6332.68	6135.25	5948.48	0.00456506	2352	1295	0.00829113	0.829787	1	0	1	0.829787	2.08139
VF_RS05745; VF1105 ; ABC transporter permease	187	143.22	173.6	1132.12	922.3	700.64	0.00390256	2352	1225	0.00749292	2.4511	1	1	2	2.4511		2.12535
VF_RS05750; VF1106 ; ABC transporter permease	61.88	70.62	91.7	1001.92	778.55	745.88	0.000690631	2352	654	0.00248374	3.4942	1	1	2	3.4942		2.60489
VF_RS05755; VF1107 ; ABC transporter ATP-binding protein	94.52	95.7	170.8	1465.68	1255.8	1328.2	5.04179e-05	2352	149	0.000795858	3.48766	1	1	2	3.48766		3.09916
VF_RS05760; VF1108 ; DnaJ domain-containing protein	152.32	135.96	277.9	636.12	742.9	752.84	0.0008649	2352	720	0.00282534	1.91278	1	1	2	1.91278		2.54893
VF_RS05765; VF1109 ; hypothetical protein	49.64	77.88	82.6	456.32	389.85	440.8	9.12056e-05	2352	221	0.000970658	2.61469	1	1	2	2.61469		3.01293
VF_RS05770; VF1110 ; DUF2798 domain-containing protein	9.52	9.9	23.8	57.04	62.1	75.4	0.00220205	2352	1021	0.00507269	2.1703	1	1	2	2.1703		2.29476
VF_RS05775; VF1111 ; LysR family transcriptional regulator	78.88	119.46	132.3	105.4	105.8	153.12	0.645217	2352	3611	0.420257	0.139945	0	0	0	0.139945	0.376485
VF_RS05780; VF1112 ; haloacid dehalogenase-like hydrolase	262.48	516.78	434.7	1858.76	1945.8	1704.04	0.0001555	2352	303	0.00120705	2.18196	1	1	2	2.18196		2.91828
VF_RS05785; VF1113 ; SIS domain-containing protein	119.68	230.34	181.3	596.44	523.25	583.48	0.000567376	2352	604	0.00220938	1.68057	1	1	2	1.68057		2.65573
VF_RS05790; VF1114 ; N-acetylmuramic acid 6-phosphate etherase	125.12	144.54	171.5	164.92	159.85	90.48	0.76935	2352	3729	0.485254	-0.0873218	0	0	0	-0.0873218	0.314031
VF_RS05795; VF1115 ; PTS N-acetylmuramic acid transporter subunit IIBC	108.8	147.84	202.3	182.28	88.55	114.84	0.564295	2352	3511	0.378018	-0.250939	0	0	0	-0.250939	0.422487
VF_RS05800; VF1116 ; winged helix-turn-helix domain-containing protein	15.64	17.82	17.5	17.36	23	16.24	0.440857	2352	3399	0.305059	0.151437	0	0	0	0.151437	0.515616
VF_RS05805; VF1117 ; methyl-accepting chemotaxis protein	75.48	149.82	126.7	100.44	98.9	87	0.383315	2352	3324	0.271226	-0.297846	0	0	0	-0.297846	0.566668
VF_RS05810; VF1118 ; YaeQ family protein	27.2	36.96	48.3	50.84	16.1	30.16	0.686447	2352	3658	0.441368	-0.211869	0	0	0	-0.211869	0.355199
VF_RS05815; VF1119 ; sulfite exporter TauE/SafE family protein	100.64	108.24	130.2	153.76	119.6	119.48	0.282558	2352	3152	0.210842	0.212316	0	0	0	0.212316	0.676042
VF_RS05820; VF1120 ; N-acetyltransferase	35.36	36.96	74.2	44.64	56.35	41.76	0.930052	2352	3846	0.568768	-0.0376069	0	0	0	-0.0376069	0.245065
VF_RS05825; VF1121 ; BCCT family transporter	549.44	535.26	630	519.56	407.1	349.16	0.0654213	2352	2466	0.0623969	-0.426531	0	0	0	-0.426531	1.20484
VF_RS05830; VF1122 ; S9 family peptidase	305.32	379.5	441	907.68	888.95	1010.36	0.000502029	2352	568	0.00207882	1.31805	1	1	2	1.31805		2.68218
VF_RS05835; VF1123 ; lipoprotein	102	74.58	90.3	746.48	484.15	472.12	0.00598184	2352	1406	0.0100066	2.6736	1	1	2	2.6736		1.99971
VF_RS05840; VF1124 ; MFS transporter	50.32	32.34	35	55.8	57.5	33.64	0.362814	2352	3276	0.260482	0.320603	0	0	0	0.320603	0.584222
VF_RS05850; VF1126 ; HEAT repeat domain-containing protein	504.56	710.16	653.8	2000.12	1596.2	1575.28	0.00189247	2352	963	0.0046221	1.46871	1	1	2	1.46871		2.33516
VF_RS05855; VF1127 ; hypothetical protein	636.48	837.54	1044.4	3888.64	2855.45	3047.32	0.00201041	2352	985	0.00480049	1.959	1	1	2	1.959		2.31871
VF_RS05860; VF1128 ; ATP-binding protein	299.2	750.42	1071	3393.88	3868.6	3967.2	0.000441783	2352	532	0.00195315	2.40476	1	1	2	2.40476		2.70926
VF_RS05865; VF1129 ; DUF1679 domain-containing protein	34	24.42	53.2	153.76	179.4	197.2	0.000777855	2352	697	0.00262484	2.24838	1	1	2	2.24838		2.5809
VF_RS05870; VF1130 ; RNA methyltransferase	106.08	106.26	158.2	153.76	193.2	232	0.0712358	2352	2501	0.0669918	0.643834	0	0	0	0.643834	1.17398
VF_RS05875; VF1131 ; NYN domain-containing protein	188.36	93.72	208.6	290.16	172.5	178.64	0.389887	2352	3332	0.275215	0.386217	0	0	0	0.386217	0.560329
VF_RS05880; VF1132 ; alpha-amylase family protein	60.52	71.94	95.2	94.24	42.55	103.24	0.857168	2352	3788	0.532223	0.0763339	0	0	0	0.0763339	0.273907
VF_RS05885; VF1133 ; methyl-accepting chemotaxis protein	446.08	745.14	1113	2471.32	2163.15	2463.84	0.00184144	2352	950	0.00455901	1.6232	1	1	2	1.6232		2.34113
VF_RS05890; VF1134 ; purine nucleoside phosphoramidase	197.88	244.2	236.6	705.56	637.1	532.44	0.00159292	2352	900	0.00416282	1.46616	1	1	2	1.46616		2.38061
VF_RS05895; VF1135 ; hypothetical protein	1107.04	1164.9	1442.7	3070.24	1950.4	2108.88	0.035541	2352	2196	0.0380657	0.940583	1	0	1	0.940583	1.41947
VF_RS05900; VF1136 ; YcfL family protein	437.24	476.52	464.1	1758.32	1386.9	1164.64	0.00489317	2352	1325	0.00868584	1.64521	1	1	2	1.64521		2.06119
VF_RS05905; VF1137 ; penicillin-binding protein activator LpoB	388.28	361.68	693	1961.68	1889.45	2024.2	0.000198852	2352	356	0.00131376	2.02564	1	1	2	2.02564		2.88148
VF_RS05910; VF1138 ; toxin-coregulated pilus methyl-accepting chemotaxis protein TcpI	42.16	124.08	117.6	33.48	28.75	45.24	0.0928541	2352	2603	0.0839004	-1.40114	0	1	1	-1.40114	1.07624
VF_RS05915; VF1139 ; YggL family protein	34.68	9.9	97.3	104.16	24.15	68.44	0.627082	2352	3587	0.411179	0.471692	0	0	0	0.471692	0.385969
VF_RS05920; VF1140 ; class I SAM-dependent methyltransferase	19.04	30.36	31.5	42.16	43.7	31.32	0.0955588	2352	2621	0.0857513	0.534515	0	0	0	0.534515	1.06676
VF_RS05925; VF1141 ; thiamine kinase	72.76	143.22	170.1	94.24	94.3	116	0.414944	2352	3362	0.290288	-0.342268	0	0	0	-0.342268	0.537171
VF_RS05930; VF1142 ; alpha/beta hydrolase	116.96	72.6	145.6	319.92	304.75	331.76	0.000791296	2352	702	0.00265118	1.51281	1	1	2	1.51281		2.57656
VF_RS05935; VF1143 ; NAD(P)/FAD-dependent oxidoreductase	442	416.46	520.8	581.56	517.5	628.72	0.0612133	2352	2440	0.0590056	0.325025	0	0	0	0.325025	1.22911
VF_RS05940; VF1144 ; DEAD/DEAH box helicase	519.52	679.14	546	863.04	1016.6	1039.36	0.00618784	2352	1424	0.0102204	0.742528	1	0	1	0.742528	1.99053
VF_RS05945; VF1145 ; hypothetical protein	39.44	61.38	41.3	94.24	77.05	85.84	0.0111807	2352	1681	0.0156436	0.855388	1	0	1	0.855388	1.80566
VF_RS05950; VF1146 ; chitodextrinase	580.04	359.04	477.4	2704.44	2398.9	2173.84	0.000301737	2352	443	0.001602	2.36107	1	1	2	2.36107		2.79534
VF_RS05955; VF1147 ; carbon starvation protein A	179.52	155.1	254.8	404.24	262.2	309.72	0.066225	2352	2470	0.0630612	0.727822	0	0	0	0.727822	1.20024
VF_RS05960; VF1148 ; two-component system response regulator BtsR	38.76	90.42	148.4	572.88	695.75	919.88	0.00391493	2352	1227	0.00750441	2.97897	1	1	2	2.97897		2.12468
VF_RS05965; VF1149 ; sensor histidine kinase	102.68	124.08	193.2	877.92	966	925.68	3.05268e-05	2352	107	0.000671019	2.72135	1	1	2	2.72135		3.17327
VF_RS05970; VF1150 ; hypothetical protein	0.68	0.66	0.7	11.16	0	3.48	0.271665	2352	3126	0.204401	2.84327	0	1	1	2.84327	0.689518
VF_RS05975; VF1151 ; hypothetical protein	107.44	67.98	191.8	833.28	672.75	1092.72	0.00432454	2352	1273	0.00799004	2.8231	1	1	2	2.8231		2.09745
VF_RS05980; VF1152 ; protease HtpX	132.6	52.8	167.3	151.28	102.35	98.6	0.9969	2352	3889	0.602908	-0.00192378	0	0	0	-0.00192378	0.219749
VF_RS05985; VF1153 ; DUF1456 family protein	93.84	118.14	186.9	136.4	106.95	91.64	0.527414	2352	3480	0.356459	-0.251837	0	0	0	-0.251837	0.44799
VF_RS05990; VF1154 ; hypothetical protein	14.28	13.86	40.6	24.8	32.2	12.76	0.975726	2352	3876	0.592082	0.0212502	0	0	0	0.0212502	0.227618
VF_RS05995; VF1155 ; dicarboxylate/amino acid:cation symporter	308.72	358.38	471.1	254.2	223.1	298.12	0.0835832	2352	2564	0.0766723	-0.553704	0	0	0	-0.553704	1.11536
VF_RS06000; VF1156 ; amidohydrolase	79.56	83.16	116.9	99.2	80.5	82.36	0.682524	2352	3652	0.439566	-0.0935704	0	0	0	-0.0935704	0.356976
VF_RS06005; VF1157 ; L%2CD-transpeptidase family protein	45.56	87.78	129.5	491.04	405.95	473.28	0.000481935	2352	559	0.00202775	2.3822	1	1	2	2.3822		2.69299
VF_RS06010; VF1158 ; YcbK family protein	188.36	320.1	319.9	151.28	73.6	126.44	0.0325115	2352	2157	0.0354507	-1.23747	1	1	2	-1.23747		1.45038
VF_RS06015; VF1159 ; asparagine--tRNA ligase	2370.48	2018.94	2074.1	6558.36	4924.3	4198.04	0.0121658	2352	1722	0.0166167	1.2786	1	1	2	1.2786		1.77945
VF_RS06020; VF1160 ; 6-carboxytetrahydropterin synthase QueD	23.8	46.86	61.6	49.6	67.85	55.68	0.32802	2352	3226	0.239152	0.388479	0	0	0	0.388479	0.621327
VF_RS06025; VF1161 ; efflux RND transporter periplasmic adaptor subunit	157.76	219.78	205.1	159.96	219.65	265.64	0.591819	2352	3542	0.392987	0.147253	0	0	0	0.147253	0.405622
VF_RS06030; VF1162 ; TolC family protein	175.44	168.3	217	198.4	212.75	235.48	0.199161	2352	2972	0.157613	0.205608	0	0	0	0.205608	0.802407
VF_RS06035; VF1163 ; ABC transporter permease	154.36	157.08	210	246.76	248.4	184.44	0.130471	2352	2772	0.110703	0.382185	0	0	0	0.382185	0.95584
VF_RS06040; VF1164 ; ABC transporter permease	121.04	136.62	141.4	310	295.55	252.88	0.00109605	2352	798	0.00323046	1.10509	1	1	2	1.10509		2.49074
VF_RS06045; VF1165 ; ATP-binding cassette domain-containing protein	82.96	124.74	143.5	248	179.4	222.72	0.020656	2352	1962	0.0247619	0.888413	1	0	1	0.888413	1.60622
VF_RS06050; VF1166 ; endonuclease/exonuclease/phosphatase family protein	29.24	34.98	68.6	156.24	156.4	126.44	0.00296055	2352	1132	0.00615126	1.72501	1	1	2	1.72501		2.21104
VF_RS06055; VF1167 ; exonuclease subunit SbcD	99.28	79.86	112.7	279	224.25	194.88	0.00686483	2352	1464	0.0110287	1.25832	1	1	2	1.25832		1.95747
VF_RS06060; VF1168 ; AAA family ATPase	733.72	866.58	1245.3	2039.8	1645.65	1640.24	0.0150583	2352	1811	0.0195567	0.904236	1	0	1	0.904236	1.70871
VF_RS06065; VF1169 ; acyl-CoA thioesterase	261.12	154.44	265.3	520.8	451.95	417.6	0.00748663	2352	1497	0.0117626	1.03002	1	1	2	1.03002		1.9295
VF_RS06070; VF1170 ; DUF2000 domain-containing protein	34	9.9	58.1	59.52	74.75	75.4	0.0730127	2352	2511	0.0683894	1.03955	0	1	1	1.03955	1.16501
VF_RS06075; VF1171 ; tyrosine transporter	14.96	18.48	18.9	53.32	56.35	62.64	0.000186895	2352	342	0.00128531	1.71902	1	1	2	1.71902		2.89099
VF_RS06080; VF1172 ; tyrosine transporter	46.24	36.96	51.8	80.6	47.15	47.56	0.321888	2352	3214	0.235557	0.376949	0	0	0	0.376949	0.627904
VF_RS06085; VF1173 ; DUF2799 domain-containing protein	970.36	1376.1	869.4	582.8	461.15	386.28	0.0226499	2352	2006	0.0265566	-1.16896	1	1	2	-1.16896		1.57583
VF_RS06090; VF1174 ; DUF2799 domain-containing protein	156.4	79.86	114.8	142.6	62.1	129.92	0.877542	2352	3807	0.542153	-0.0691939	0	0	0	-0.0691939	0.265878
VF_RS06095; VF1175 ; hypothetical protein	183.6	533.94	673.4	667.12	908.5	1133.32	0.0911353	2352	2594	0.0826331	0.961668	0	0	0	0.961668	1.08285
VF_RS06100; VF1176 ; L-serine ammonia-lyase	2606.44	1393.26	1702.4	2828.44	2170.05	2078.72	0.350348	2352	3261	0.252689	0.311687	0	0	0	0.311687	0.597414
VF_RS06105; VF1177 ; septum formation protein	9358.84	6404.64	7042.7	6935.32	5608.55	5260.6	0.181628	2352	2931	0.145749	-0.357185	0	0	0	-0.357185	0.836395
VF_RS06110; VF1178 ; CoA pyrophosphatase	9.52	15.18	20.3	114.08	106.95	146.16	0.000994171	2352	767	0.00304862	3.02853	1	1	2	3.02853		2.5159
VF_RS06115; VF1179 ; aminodeoxychorismate synthase component I	143.48	181.5	241.5	591.48	778.55	837.52	0.00233376	2352	1034	0.00530852	1.96235	1	1	2	1.96235		2.27503
VF_RS06120; VF1180 ; fumarate hydratase	2335.8	1743.72	2364.6	6347.56	4532.15	4029.84	0.0182628	2352	1892	0.022703	1.21018	1	1	2	1.21018		1.64392
VF_RS06125; VF1181 ; DUF2799 domain-containing protein	852.04	1779.36	2209.9	1677.72	2507	2492.84	0.275864	2352	3138	0.206766	0.463927	0	0	0	0.463927	0.684521
VF_RS06130; VF1182 ; efflux RND transporter periplasmic adaptor subunit	577.32	984.06	1317.4	2591.6	2797.95	2971.92	0.00161093	2352	905	0.00418664	1.5383	1	1	2	1.5383		2.37813
VF_RS06135; VF1183 ; efflux RND transporter periplasmic adaptor subunit	439.28	661.98	814.1	1910.84	1945.8	1932.56	0.000293979	2352	436	0.00158587	1.59575	1	1	2	1.59575		2.79973
VF_RS06140; VF1184 ; efflux RND transporter permease subunit	384.88	393.36	417.9	2404.36	1756.05	1608.92	0.00337389	2352	1167	0.00679982	2.27002	1	1	2	2.27002		2.1675
VF_RS06145; VF1185 ; DUF2750 domain-containing protein	41.48	11.88	119.7	110.36	54.05	56.84	0.686697	2352	3659	0.441408	0.354405	0	0	0	0.354405	0.35516
VF_RS06150; VF1186 ; cystathionine beta-lyase	326.4	196.68	270.9	974.64	611.8	567.24	0.0279699	2352	2092	0.0314461	1.43963	1	1	2	1.43963		1.50243
VF_RS06155; VF1187 ; hypothetical protein	77.52	100.32	120.4	85.56	80.5	127.6	0.941049	2352	3855	0.57415	-0.022327	0	0	0	-0.022327	0.240975
VF_RS06160; VF1188 ; L-threonine dehydrogenase	1174.36	1770.78	2008.3	5949.52	5549.9	5224.64	0.000269245	2352	422	0.00150063	1.75542	1	1	2	1.75542		2.82373
VF_RS06165; VF1189 ; GTP cyclohydrolase II	52.36	216.48	83.3	64.48	48.3	74.24	0.340499	2352	3247	0.246644	-0.912957	0	0	0	-0.912957	0.607929
VF_RS06170; VF1190 ; peptidase	1648.32	997.26	1728.3	1226.36	1670.95	1727.24	0.780635	2352	3739	0.491054	0.0803993	0	0	0	0.0803993	0.30887
VF_RS06175; VF1191 ; c-type cytochrome	412.76	255.42	609.7	468.72	347.3	422.24	0.908921	2352	3832	0.557876	-0.0454381	0	0	0	-0.0454381	0.253462
VF_RS06180; VF1192 ; imelysin family protein	286.28	243.54	302.4	456.32	324.3	351.48	0.0851322	2352	2573	0.07782	0.443965	0	0	0	0.443965	1.10891
VF_RS06185; VF1193 ; DUF1513 domain-containing protein	115.6	69.3	99.4	213.28	124.2	147.32	0.0893701	2352	2588	0.0812204	0.769976	0	0	0	0.769976	1.09033
VF_RS06190; VF1194 ; MBL fold metallo-hydrolase	201.96	198.66	230.3	683.24	424.35	447.76	0.0208333	2352	1965	0.0249363	1.30171	1	1	2	1.30171		1.60317
VF_RS06195; VF1195 ; hypothetical protein	255	219.12	408.8	327.36	305.9	296.96	0.802084	2352	3751	0.502933	0.0752892	0	0	0	0.0752892	0.29849
VF_RS06200; VF1196 ; DUF3943 domain-containing protein	481.44	727.32	974.4	824.6	1116.65	1402.44	0.152454	2352	2839	0.126302	0.615023	0	0	0	0.615023	0.89859
VF_RS06205; VF1197 ; tyrosine transporter	47.6	91.74	77.7	158.72	238.05	179.8	0.0114353	2352	1688	0.0159335	1.40953	1	1	2	1.40953		1.79769
VF_RS06210; VF1198 ; CinA family nicotinamide mononucleotide deamidase-related protein	305.32	273.9	310.8	995.72	629.05	663.52	0.0165684	2352	1848	0.021087	1.36236	1	1	2	1.36236		1.67598
VF_RS06215; VF1199 ; 2Fe-2S ferredoxin-like protein	227.12	597.3	460.6	312.48	385.25	264.48	0.397285	2352	3340	0.279765	-0.417367	0	0	0	-0.417367	0.553207
VF_RS06220; VF1200 ; GGDEF domain-containing protein	1349.12	2660.46	3994.9	8936.68	9692.2	9093.24	0.00118342	2352	822	0.00338613	1.79216	1	1	2	1.79216		2.4703
VF_RS06225; VF1201 ; ribonucleotide-diphosphate reductase subunit beta	240.04	503.58	243.6	1318.12	1365.05	1311.96	0.000351484	2352	469	0.00176266	2.0168	1	1	2	2.0168		2.75383
VF_RS06230; VF1202 ; ribonucleoside-diphosphate reductase subunit alpha	562.36	1127.28	1176.7	11255.5	12788	12567.4	2.64739e-05	2352	95	0.000655438	3.67499	1	1	2	3.67499		3.18347
VF_RS06235; VF1203 ; bifunctional 3-demethylubiquinone 3-O-methyltransferase/2-octaprenyl-6-hydroxy phenol methylase	177.48	195.36	238	613.8	548.55	515.04	0.000478312	2352	557	0.00201973	1.45735	1	1	2	1.45735		2.69471
VF_RS06240; VF1204 ; DNA topoisomerase (ATP-hydrolyzing) subunit A	4080	2154.24	2988.3	5912.32	3474.15	3304.84	0.316208	2352	3202	0.232268	0.460605	0	0	0	0.460605	0.634011
VF_RS06245; VF_2608 ; hypothetical protein	161.16	83.82	158.9	451.36	236.9	312.04	0.0426646	2352	2279	0.0440313	1.30843	1	1	2	1.30843		1.35624
VF_RS06250; VF1205 ; DUF3581 domain-containing protein	254.32	454.74	331.8	691.92	716.45	613.64	0.00776275	2352	1510	0.0120914	0.958014	1	0	1	0.958014	1.91752
VF_RS06255; VF1206 ; phosphatase PAP2 family protein	51	36.96	52.5	57.04	50.6	47.56	0.436084	2352	3392	0.302379	0.143969	0	0	0	0.143969	0.519448
VF_RS06260; VF1207 ; molecular chaperone	221.68	310.2	353.5	379.44	302.45	357.28	0.318576	2352	3207	0.233643	0.231063	0	0	0	0.231063	0.631448
VF_RS06265; VF1208 ; ASCH domain-containing protein	15.64	15.18	28	24.8	29.9	30.16	0.128897	2352	2763	0.109723	0.528778	0	0	0	0.528778	0.959702
VF_RS06270; VF1209 ; site-2 protease family protein	70.72	42.24	54.6	101.68	66.7	48.72	0.401222	2352	3345	0.282114	0.373682	0	0	0	0.373682	0.549575
VF_RS06275; VF1210 ; sporulation protein	25.84	29.04	46.2	86.8	21.85	37.12	0.509632	2352	3461	0.346332	0.528196	0	0	0	0.528196	0.460508
VF_RS06280; VF1211 ; antibiotic biosynthesis monooxygenase	11.56	10.56	18.2	45.88	25.3	15.08	0.177508	2352	2924	0.142783	1.0972	0	1	1	1.0972	0.845322
VF_RS06285; VF1212 ; VOC family protein	79.56	105.6	151.9	109.12	151.8	138.04	0.448985	2352	3412	0.3095	0.243239	0	0	0	0.243239	0.50934
VF_RS06290; VF1213 ; ribbon-helix-helix domain-containing protein	44.88	112.86	99.4	136.4	128.8	147.32	0.0733393	2352	2515	0.0685861	0.68191	0	0	0	0.68191	1.16376
VF_RS06295; VF1214 VF1215 ; threonine--tRNA ligase	32485.6	32134.1	40728.1	10930.6	9880.8	8265	0.000949401	2352	750	0.00297732	-1.85724	1	1	2	-1.85724		2.52617
VF_RS06300; VF1216 ; translation initiation factor IF-3	319267	686731	190154	98133.6	132057	110166	0.128234	2352	2758	0.109356	-1.81328	0	1	1	-1.81328	0.961155
VF_RS06305; VF1217 ; 50S ribosomal protein L35	24815.9	30866.2	56073.5	9209.48	10874.4	11631.3	0.0498337	2352	2350	0.0498761	-1.8171	1	1	2	-1.8171		1.30211
VF_RS06310; VF1218 ; 50S ribosomal protein L20	2227	1631.52	1904.7	1789.32	1457.05	1686.64	0.235048	2352	3058	0.180782	-0.224407	0	0	0	-0.224407	0.742844
VF_RS06315; VF1219 ; ferric reductase-like transmembrane domain-containing protein	25.84	17.82	28	63.24	49.45	58	0.00287972	2352	1125	0.00602054	1.25214	1	1	2	1.25214		2.22036
VF_RS06320; VF1220 ; heme ABC transporter ATP-binding protein	35.36	29.7	50.4	26.04	6.9	37.12	0.232795	2352	3050	0.179519	-0.72073	0	0	0	-0.72073	0.745889
VF_RS06325; VF1221 ; iron ABC transporter permease	101.32	97.02	100.8	91.76	39.1	74.24	0.113897	2352	2705	0.0990336	-0.544493	0	0	0	-0.544493	1.00422
VF_RS06330; VF1222 ; ABC transporter substrate-binding protein	144.84	162.36	295.4	90.52	120.75	169.36	0.233681	2352	3053	0.180026	-0.662811	0	0	0	-0.662811	0.744666
VF_RS06335; VF1223 ; biopolymer transporter ExbD	68	109.56	137.9	53.32	92	81.2	0.272887	2352	3131	0.204992	-0.477819	0	0	0	-0.477819	0.688263
VF_RS06340; VF1224 ; MotA/TolQ/ExbB proton channel family protein	91.8	93.72	100.1	55.8	43.7	80.04	0.0322177	2352	2149	0.035261	-0.669792	1	0	1	-0.669792	1.45271
VF_RS06345; VF1225 ; energy transducer TonB	587.52	533.94	821.1	200.88	216.2	283.04	0.0106863	2352	1664	0.0151047	-1.47229	1	1	2	-1.47229		1.82089
VF_RS06350; VF1226 ; heme anaerobic degradation radical SAM methyltransferase ChuW/HutW	327.08	246.18	344.4	159.96	204.7	247.08	0.0606153	2352	2437	0.0585011	-0.585041	0	0	0	-0.585041	1.23284
VF_RS06355; VF1227 ; heme utilization cystosolic carrier protein HutX	118.32	81.18	226.1	45.88	44.85	76.56	0.126281	2352	2751	0.107966	-1.34715	0	1	1	-1.34715	0.966714
VF_RS06360; VF1228 ; heme utilization protein HutZ	276.76	331.32	424.2	153.76	139.15	165.88	0.0119517	2352	1705	0.0164871	-1.16993	1	1	2	-1.16993		1.78286
VF_RS06365; VF1229 ; type VI secretion system tip protein VgrG	31.28	56.1	63.7	43.4	108.1	107.88	0.201623	2352	2977	0.159293	0.779755	0	0	0	0.779755	0.797802
VF_RS06370; VF1230 ; DUF4123 domain-containing protein	16.32	28.38	22.4	69.44	69	41.76	0.0183129	2352	1896	0.0227173	1.42521	1	1	2	1.42521		1.64364
VF_RS06375; VF1231 ; hypothetical protein	229.16	348.48	535.5	380.68	303.6	295.8	0.658889	2352	3624	0.427623	-0.183664	0	0	0	-0.183664	0.368939
VF_RS06380; VF1232 ; hypothetical protein	217.6	216.48	268.1	217	255.3	198.36	0.682797	2352	3654	0.439501	-0.0662593	0	0	0	-0.0662593	0.35704
VF_RS06385; VF1233 ; hypothetical protein	118.32	192.72	202.3	257.92	224.25	184.44	0.207258	2352	2991	0.16298	0.376928	0	0	0	0.376928	0.787867
VF_RS06390; VF1234 ; TonB-dependent hemoglobin/transferrin/lactoferrin family receptor	1729.92	584.76	1176	189.72	287.5	265.64	0.0508932	2352	2356	0.0508068	-2.23235	0	1	1	-2.23235	1.29408
VF_RS06395; VF1235 ; phenylalanine--tRNA ligase subunit alpha	1305.6	1216.38	3287.9	3739.84	5709.75	6152.64	0.0312968	2352	2136	0.0344617	1.42517	1	1	2	1.42517		1.46266
VF_RS06400; VF1236 ; phenylalanine--tRNA ligase subunit beta	1079.16	1850.64	1423.1	5023.24	6948.3	6516.88	0.00165273	2352	918	0.00423446	2.08657	1	1	2	2.08657		2.3732
VF_RS06405; VF1237 ; integration host factor subunit alpha	489.6	289.74	1360.1	214.52	98.9	196.04	0.175564	2352	2916	0.141607	-2.07019	0	1	1	-2.07019	0.848914
VF_RS06410; VF1238 ; succinylglutamate desuccinylase	1056.04	1912.02	4656.4	3050.4	3601.8	4297.8	0.387555	2352	3330	0.273732	0.522224	0	0	0	0.522224	0.562674
VF_RS06415; VF1239 ; M3 family oligoendopeptidase	141.44	188.1	194.6	930	800.4	875.8	7.23763e-05	2352	192	0.00088661	2.31392	1	1	2	2.31392		3.05227
VF_RS06420; VF1240 ; YajQ family cyclic di-GMP-binding protein	78.88	324.72	270.2	104.16	208.15	221.56	0.605237	2352	3560	0.399865	-0.335832	0	0	0	-0.335832	0.398087
VF_RS06425; VF1241 ; 3-deoxy-7-phosphoheptulonate synthase	329.8	301.62	282.1	744	638.25	635.68	0.000653475	2352	639	0.00240528	1.14337	1	1	2	1.14337		2.61883
VF_RS06430; VF1242 ; phosphoenolpyruvate synthase	191.76	189.42	251.3	419.12	455.4	375.84	0.00255082	2352	1077	0.00557058	0.983252	1	0	1	0.983252	2.2541
VF_RS06435; VF1243 ; hypothetical protein	212.16	265.98	366.8	720.44	796.95	863.04	0.00112136	2352	807	0.00326821	1.4943	1	1	2	1.4943		2.48569
VF_RS06440; VF1244 ; GntR family transcriptional regulator	1017.96	1256.64	2093.7	845.68	787.75	945.4	0.144401	2352	2814	0.120693	-0.760355	0	0	0	-0.760355	0.918316
VF_RS06445; VF1245 ; diguanylate cyclase	174.76	291.06	326.9	933.72	922.3	912.92	0.000141881	2352	287	0.00116273	1.80445	1	1	2	1.80445		2.93452
VF_RS06450; VF_T0046 ; tRNA-Val	19.72	47.52	45.5	39.68	12.65	46.4	0.749569	2352	3712	0.474942	-0.191439	0	0	0	-0.191439	0.323359
VF_RS06455; VF_T0047 ; tRNA-Val	0	0.66	0	0	0	0	0.373901	2352	3295	0.266894	0	0	0	0	0	0.573662
VF_RS06460; VF1246 ; omptin family outer membrane protease	562.36	2466.42	2579.5	343.48	614.1	786.48	0.12562	2352	2749	0.107478	-1.68511	0	1	1	-1.68511	0.968679
VF_RS06465; VF1247 ; LysM peptidoglycan-binding domain-containing protein	337.96	372.24	564.2	334.8	251.85	371.2	0.251387	2352	3083	0.191782	-0.411947	0	0	0	-0.411947	0.717193
VF_RS06470; No VF; TRUE	6.8	1.98	5.6	1.24	10.35	4.64	0.848517	2352	3784	0.527408	0.174599	0	0	0	0.174599	0.277853
VF_RS06475; VF1249 ; phosphoenolpyruvate mutase	157.76	209.88	247.1	298.84	219.65	192.56	0.478238	2352	3436	0.327362	0.209975	0	0	0	0.209975	0.484972
VF_RS06480; VF1250 ; C4-dicarboxylate transporter DcuC	61.88	102.96	107.1	372	302.45	276.08	0.0021243	2352	1002	0.00498637	1.80544	1	1	2	1.80544		2.30222
VF_RS06485; VF1251 ; Cj0069 family protein	70.72	67.32	116.9	637.36	607.2	509.24	0.000282003	2352	431	0.00153891	2.78225	1	1	2	2.78225		2.81279
VF_RS06490; VF1252 ; Ldh family oxidoreductase	142.8	178.2	329.7	529.48	371.45	343.36	0.0721384	2352	2506	0.0677053	0.935258	0	0	0	0.935258	1.16938
VF_RS06495; VF1253 ; pyridoxal phosphate-dependent aminotransferase	23.12	27.06	41.3	88.04	54.05	69.6	0.023678	2352	2026	0.027488	1.21042	1	1	2	1.21042		1.56086
VF_RS06500; VF1254 ; Na+/H+ antiporter NhaC	10.2	2.64	14.7	62	35.65	31.32	0.0296332	2352	2113	0.032985	2.22744	1	1	2	2.22744		1.48168
VF_RS06505; VF1255 ; LacI family DNA-binding transcriptional regulator	246.16	232.32	615.3	562.96	577.3	568.4	0.177739	2352	2926	0.142872	0.643543	0	0	0	0.643543	0.845054
VF_RS06510; VF1256 ; 3'%2C5'-cyclic-nucleotide phosphodiesterase	106.08	168.96	86.8	148.8	147.2	110.2	0.623286	2352	3583	0.409145	0.166838	0	0	0	0.166838	0.388122
VF_RS06515; VF1257 ; hypothetical protein	198.56	308.88	316.4	189.72	112.7	254.04	0.185803	2352	2940	0.148642	-0.566086	0	0	0	-0.566086	0.827857
VF_RS06520; VF1258 ; acyl-CoA thioester hydrolase YciA	97.24	57.42	92.4	7.44	10.35	18.56	0.0056486	2352	1388	0.0095717	-2.76483	1	1	2	-2.76483		2.01901
VF_RS06525; VF1259 ; DUF417 family protein	68.68	184.14	186.9	54.56	64.4	87	0.124074	2352	2737	0.106621	-1.09422	0	1	1	-1.09422	0.972156
VF_RS06530; VF1260 ; TetR family transcriptional regulator	55.08	61.38	91	91.76	49.45	44.08	0.712985	2352	3675	0.45631	-0.163048	0	0	0	-0.163048	0.34074
VF_RS06535; VF1261 ; VOC family protein	17.68	19.8	20.3	29.76	0	11.6	0.563302	2352	3510	0.37746	-0.482334	0	0	0	-0.482334	0.423129
VF_RS06540; VF1262 ; glutaredoxin	163.88	97.68	160.3	448.88	202.4	208.8	0.156701	2352	2858	0.128957	1.02771	0	1	1	1.02771	0.889554
VF_RS06545; VF1263 ; TVP38/TMEM64 family protein	63.92	71.28	65.1	239.32	173.65	102.08	0.0573984	2352	2408	0.0560635	1.36255	0	1	1	1.36255	1.25132
VF_RS06550; VF1264 ; amidohydrolase	115.6	170.94	159.6	125.24	124.2	124.12	0.225099	2352	3033	0.174557	-0.256157	0	0	0	-0.256157	0.758062
VF_RS06555; VF1265 ; SPOR domain-containing protein	19.72	25.08	23.1	7.44	5.75	3.48	0.000919435	2352	741	0.00291837	-2.02616	1	1	2	-2.02616		2.53486
VF_RS06560; VF1266 ; MATE family efflux transporter	44.88	64.68	83.3	164.92	178.25	182.12	0.000828868	2352	708	0.00275353	1.44556	1	1	2	1.44556		2.56011
VF_RS06565; VF1267 VF1268 ; Y-family DNA polymerase	34	68.64	70.7	132.68	164.45	198.36	0.00867409	2352	1560	0.0130779	1.51525	1	1	2	1.51525		1.88346
VF_RS06570; VF1269 ; translesion error-prone DNA polymerase V autoproteolytic subunit	83.64	151.8	116.9	181.04	140.3	201.84	0.100053	2352	2644	0.0890032	0.570339	0	0	0	0.570339	1.05059
VF_RS06575; VF1270 ; transporter substrate-binding domain-containing protein	59.84	64.02	44.8	55.8	27.6	56.84	0.445877	2352	3408	0.307718	-0.26622	0	0	0	-0.26622	0.511847
VF_RS06580; VF1271 ; sulfite exporter TauE/SafE family protein	102.68	295.68	174.3	75.64	142.6	106.72	0.237915	2352	3066	0.18251	-0.817417	0	0	0	-0.817417	0.738713
VF_RS06585; VF1272 ; elongation factor P-like protein YeiP	1938	4460.94	5615.4	2279.12	3629.4	3636.6	0.522511	2352	3471	0.354061	-0.331922	0	0	0	-0.331922	0.450921
VF_RS06590; VF1273 ; threonine/serine exporter family protein	65.28	74.58	133.7	372	332.35	410.64	0.000841596	2352	711	0.00278401	2.0271	1	1	2	2.0271		2.55533
VF_RS06595; VF1274 ; 16S rRNA (cytosine(1407)-C(5))-methyltransferase RsmF	478.72	388.08	554.4	1205.28	1324.8	1227.28	0.000210074	2352	362	0.0013649	1.40261	1	1	2	1.40261		2.8649
VF_RS06600; VF1275 ; MCE family protein	104.04	303.6	230.3	1263.56	1380	1298.04	8.37966e-05	2352	213	0.000925303	2.62729	1	1	2	2.62729		3.03372
VF_RS06605; VF1276 ; paraquat-inducible protein A	140.08	191.4	258.3	586.52	741.75	679.76	0.00112529	2352	810	0.00326752	1.76753	1	1	2	1.76753		2.48578
VF_RS06610; VF1277 ; ABC transporter ATP-binding protein	280.16	429.66	766.5	796.08	1040.75	1122.88	0.0468809	2352	2320	0.0475276	1.00345	1	1	2	1.00345		1.32305
VF_RS06615; VF1278 ; GAF domain-containing protein	1352.52	2158.2	1889.3	314.96	359.95	302.76	0.00342597	2352	1176	0.00685194	-2.46555	1	1	2	-2.46555		2.16419
VF_RS06620; VF1279 ; RNA chaperone ProQ	5152.36	10245.2	8728.3	5912.32	8795.2	9271.88	0.980091	2352	3877	0.594577	-0.00878361	0	0	0	-0.00878361	0.225792
VF_RS06625; VF1280 ; carboxy terminal-processing peptidase	864.28	894.96	1211.7	2775.12	2165.45	1943	0.00872459	2352	1562	0.0131371	1.21224	1	1	2	1.21224		1.8815
VF_RS06630; VF1281 ; hypothetical protein	62.56	229.02	141.4	463.76	727.95	742.4	0.0081607	2352	1527	0.0125697	2.1593	1	1	2	2.1593		1.90067
VF_RS06635; VF1282 ; aminopeptidase N	1989.68	3408.9	2207.1	3450.92	4756.4	3935.88	0.060413	2352	2436	0.0583298	0.675	0	0	0	0.675	1.23411
VF_RS06640; VF1283 ; DUF2835 domain-containing protein	30.6	97.68	88.9	95.48	166.75	171.68	0.0895799	2352	2590	0.0813482	0.998505	0	0	0	0.998505	1.08965
VF_RS06645; VF1284 ; NAD-glutamate dehydrogenase	4428.84	3280.2	4010.3	36108.8	25791	21853.2	0.00489118	2352	1324	0.00868887	2.83725	1	1	2	2.83725		2.06104
VF_RS06650; VF1285 ; quinone-dependent dihydroorotate dehydrogenase	210.8	221.1	257.6	1391.28	1176.45	1059.08	0.000570591	2352	606	0.00221457	2.39508	1	1	2	2.39508		2.65471
VF_RS06655; VF1286 ; cell division protein ZapC	103.36	100.98	118.3	71.92	113.85	68.44	0.216678	2352	3011	0.169255	-0.343905	0	0	0	-0.343905	0.771459
VF_RS06660; VF1287 ; bifunctional 23S rRNA (guanine(2069)-N(7))-methyltransferase RlmK/23S rRNA (guanine(2445)-N(2))-methyltransferase RlmL	3663.16	3979.8	3649.8	4938.92	4451.65	3881.36	0.111485	2352	2703	0.0970083	0.23298	0	0	0	0.23298	1.01319
VF_RS06665; VF1288 ; glutaredoxin family protein	59.16	36.3	59.5	131.44	110.4	100.92	0.00614732	2352	1418	0.0101964	1.1453	1	1	2	1.1453		1.99155
VF_RS06670; VF1289 ; ABC transporter ATP-binding protein	2526.88	2284.92	3507	1532.64	1033.85	1149.56	0.018969	2352	1912	0.0233343	-1.16261	1	1	2	-1.16261		1.63201
VF_RS06675; VF1290 ; DUF3466 family protein	2198.44	2316.6	2648.1	1275.96	757.85	961.64	0.0023441	2352	1037	0.0053166	-1.25782	1	1	2	-1.25782		2.27437
VF_RS06680; VF1291 ; ribosome modulation factor	60.52	52.8	108.5	443.92	372.6	619.44	0.00581226	2352	1395	0.00979959	2.69455	1	1	2	2.69455		2.00879
VF_RS06685; VF1292 ; bifunctional 3-hydroxydecanoyl-ACP dehydratase/trans-2-decenoyl-ACP isomerase	134.64	46.86	116.9	298.84	158.7	154.28	0.127767	2352	2756	0.109037	1.03586	0	1	1	1.03586	0.962425
VF_RS06690; VF1293 ; Lon protease family protein	1190.68	2213.64	3612	2289.04	2804.85	3339.64	0.570074	2352	3520	0.380913	0.265422	0	0	0	0.265422	0.419174
VF_RS06695; VF1294 ; macrodomain Ter protein MatP	1614.32	2959.44	3620.4	482.36	641.7	767.92	0.0243437	2352	2043	0.0280256	-2.1147	1	1	2	-2.1147		1.55244
VF_RS06700; VF1295 ; DUF1439 domain-containing protein	104.04	157.08	112.7	102.92	73.6	85.84	0.114992	2352	2709	0.0998379	-0.510796	0	0	0	-0.510796	1.0007
VF_RS06705; VF1296 ; response regulator	68	126.72	126	266.6	196.65	151.96	0.063854	2352	2460	0.0610507	0.939765	0	0	0	0.939765	1.21431
VF_RS06710; VF1297 ; FIST C-terminal domain-containing protein	127.16	154.44	263.2	570.4	637.1	658.88	0.000870586	2352	724	0.0028282	1.77644	1	1	2	1.77644		2.54849
VF_RS06715; VF1298 ; hypothetical protein	54.4	114.84	161	210.8	339.25	277.24	0.0264432	2352	2072	0.0300167	1.32488	1	1	2	1.32488		1.52264
VF_RS06720; VF1299 ; cytochrome-c oxidase%2C cbb3-type subunit I	10887.5	10542.2	8918.7	16376.7	19796.1	15593.9	0.00745271	2352	1493	0.0117406	0.770405	1	0	1	0.770405	1.93031
VF_RS06725; VF1300 ; cytochrome-c oxidase%2C cbb3-type subunit II	4080	2368.74	2618.7	7676.84	5102.55	4416.12	0.0740075	2352	2519	0.0691011	0.923265	0	0	0	0.923265	1.16052
VF_RS06730; VF1301 ; CcoQ/FixQ family Cbb3-type cytochrome c oxidase assembly chaperone	397.8	193.38	252	772.52	426.65	335.24	0.190584	2352	2952	0.151848	0.863771	0	0	0	0.863771	0.818592
VF_RS06735; VF1302 ; cytochrome-c oxidase%2C cbb3-type subunit III	2607.12	1610.4	2370.9	5803.2	4784	3815.24	0.0158653	2352	1828	0.0204131	1.12831	1	1	2	1.12831		1.69009
VF_RS06740; VF1303 ; FixH family protein	175.44	278.52	830.9	1144.52	2106.8	2423.24	0.0282138	2352	2096	0.0316598	2.1429	1	1	2	2.1429		1.49949
VF_RS06745; VF1304 VF1305 ; cadmium-translocating P-type ATPase	133.28	93.72	144.2	1179.24	876.3	837.52	0.00152725	2352	888	0.00404515	2.96233	1	1	2	2.96233		2.39307
VF_RS06750; VF1306 ; cbb3-type cytochrome oxidase assembly protein CcoS	2.04	10.56	11.9	23.56	37.95	27.84	0.0147958	2352	1802	0.0193117	1.86669	1	1	2	1.86669		1.71418
VF_RS06755; VF1307 ; sulfite exporter TauE/SafE family protein	13.6	21.12	14	120.28	111.55	70.76	0.0054153	2352	1366	0.00932416	2.63478	1	1	2	2.63478		2.03039
VF_RS06760; VF1308 VF1309 ; FNR family transcription factor	175.44	437.58	360.5	523.28	694.6	611.32	0.0364222	2352	2209	0.03878	0.90993	1	0	1	0.90993	1.41139
VF_RS06765; VF1310 ; universal stress protein UspE	9364.96	20535.9	32127.2	36203	40278.8	40372.6	0.0528664	2352	2378	0.0522884	0.91372	0	0	0	0.91372	1.2816
VF_RS06770; VF1311 ; tRNA 2-thiocytidine(32) synthetase TtcA	173.4	234.3	247.8	394.32	479.55	506.92	0.0041026	2352	1250	0.00771945	1.07483	1	1	2	1.07483		2.11241
VF_RS06775; VF1312 ; DUF2987 domain-containing protein	63.24	51.48	112	63.24	34.5	91.64	0.642195	2352	3609	0.418521	-0.259628	0	0	0	-0.259628	0.378282
VF_RS06780; VF1313 ; glucosaminidase domain-containing protein	304.64	632.28	736.4	342.24	418.6	462.84	0.328423	2352	3228	0.239297	-0.451487	0	0	0	-0.451487	0.621062
VF_RS06785; VF1314 ; membrane protein	196.52	291.72	284.2	172.36	262.2	237.8	0.458018	2352	3422	0.314804	-0.200189	0	0	0	-0.200189	0.50196
VF_RS06790; VF1315 ; spermidine/putrescine ABC transporter ATP-binding protein PotA	1174.36	1401.84	1371.3	1525.2	1445.55	1302.68	0.323357	2352	3218	0.236338	0.114455	0	0	0	0.114455	0.626466
VF_RS06795; VF1316 ; spermidine/putrescine ABC transporter permease PotB	263.16	243.54	341.6	488.56	455.4	472.12	0.00384024	2352	1217	0.00742172	0.739256	1	0	1	0.739256	2.1295
VF_RS06800; VF1317 ; spermidine/putrescine ABC transporter permease PotC	174.76	75.9	79.1	622.48	327.75	247.08	0.0713554	2352	2503	0.0670507	1.86031	0	1	1	1.86031	1.1736
VF_RS06805; VF1318 ; extracellular solute-binding protein	348.84	687.06	1096.9	2301.44	2724.35	2911.6	0.00235268	2352	1042	0.00531047	1.89592	1	1	2	1.89592		2.27487
VF_RS06810; VF1319 ; extracellular solute-binding protein	625.6	844.8	831.6	2760.24	2911.8	2784	1.76147e-05	2352	76	0.000545129	1.87709	1	1	2	1.87709		3.2635
VF_RS06815; VF1320 ; NAD-dependent protein deacylase	217.6	364.32	361.9	611.32	990.15	963.96	0.0146976	2352	1798	0.0192263	1.44262	1	1	2	1.44262		1.71611
VF_RS06820; VF1321 ; LysR family transcriptional regulator	40.12	56.76	77.7	220.72	241.5	204.16	0.000432818	2352	528	0.00192801	1.93246	1	1	2	1.93246		2.71489
VF_RS06825; VF1322 ; NupC/NupG family nucleoside CNT transporter	34	53.46	42.7	29.76	11.5	13.92	0.0357711	2352	2200	0.0382426	-1.23807	1	1	2	-1.23807		1.41745
VF_RS06830; VF1323 ; antibiotic biosynthesis monooxygenase	18.36	9.9	26.6	39.68	35.65	20.88	0.139028	2352	2797	0.116909	0.810432	0	0	0	0.810432	0.932152
VF_RS06835; VF1324 ; Qnr family pentapeptide repeat protein	144.84	85.8	238.7	417.88	272.55	261	0.075365	2352	2524	0.0702292	1.01946	0	1	1	1.01946	1.15348
VF_RS06840; VF1325 ; hypothetical protein	312.12	417.78	496.3	1421.04	986.7	810.84	0.024597	2352	2047	0.028262	1.39223	1	1	2	1.39223		1.5488
VF_RS06845; VF1326 ; sugar O-acetyltransferase	155.72	269.28	183.4	452.6	549.7	373.52	0.0140389	2352	1784	0.0185087	1.1772	1	1	2	1.1772		1.73262
VF_RS06850; VF1327 ; PACE efflux transporter	148.92	157.74	297.5	138.88	111.55	112.52	0.175817	2352	2917	0.141762	-0.73516	0	0	0	-0.73516	0.848439
VF_RS06855; VF1328 ; GNAT family N-acetyltransferase	8.84	8.58	22.4	18.6	11.5	42.92	0.353449	2352	3262	0.254847	0.874798	0	0	0	0.874798	0.59372
VF_RS06860; VF1329 ; transglycosylase SLT domain-containing protein	224.4	512.16	465.5	509.64	535.9	597.4	0.188761	2352	2948	0.150599	0.450771	0	0	0	0.450771	0.822178
VF_RS06865; VF1330 ; polysaccharide deacetylase family protein	93.84	246.84	271.6	970.92	1496.15	1643.72	0.00528893	2352	1360	0.00914674	2.74715	1	1	2	2.74715		2.03873
VF_RS06870; VF1331 ; nuclease	175.44	132.66	158.9	345.96	309.35	208.8	0.0366137	2352	2213	0.0389135	0.887792	1	0	1	0.887792	1.4099
VF_RS06875; VF1332 ; MATE family efflux transporter	32.64	11.88	25.9	60.76	28.75	11.6	0.548987	2352	3496	0.369341	0.521869	0	0	0	0.521869	0.432572
VF_RS06880; VF1333 ; LysR family transcriptional regulator	36.72	47.52	100.8	301.32	458.85	464	0.00369238	2352	1201	0.00723103	2.72589	1	1	2	2.72589		2.1408
VF_RS06885; VF1334 ; nucleotidyltransferase domain-containing protein	51.68	44.22	55.3	151.28	187.45	128.76	0.00374745	2352	1205	0.00731452	1.62848	1	1	2	1.62848		2.13581
VF_RS06890; VF1335 ; HD domain-containing protein	19.72	37.62	37.8	29.76	24.15	18.56	0.329551	2352	3230	0.23997	-0.392668	0	0	0	-0.392668	0.619843
VF_RS06895; VF1336 ; hypothetical protein	67.32	77.88	133	52.08	48.3	66.12	0.151978	2352	2836	0.126041	-0.7406	0	0	0	-0.7406	0.899487
VF_RS06900; VF1337 ; sugar O-acetyltransferase	91.8	99	73.5	86.8	97.75	73.08	0.841445	2352	3780	0.523566	-0.0368758	0	0	0	-0.0368758	0.281029
VF_RS06905; VF1338 ; LysE family translocator	40.8	60.06	44.8	102.92	71.3	104.4	0.0226152	2352	2005	0.0265291	0.935694	1	0	1	0.935694	1.57628
VF_RS06910; VF1339 ; hypothetical protein	76.84	114.18	116.9	55.8	65.55	87	0.104714	2352	2666	0.0923809	-0.563546	0	0	0	-0.563546	1.03442
VF_RS06915; VF1340 ; hypothetical protein	6.12	6.6	11.2	8.68	6.9	11.6	0.63542	2352	3599	0.415256	0.184328	0	0	0	0.184328	0.381684
VF_RS06920; VF1341 ; carbohydrate deacetylase	456.28	426.36	471.8	861.8	657.8	718.04	0.00896357	2352	1577	0.0133686	0.724281	1	0	1	0.724281	1.87391
VF_RS06925; VF1342 ; cupin domain-containing protein	49.64	66.66	114.8	57.04	64.4	87	0.743001	2352	3706	0.471543	-0.148885	0	0	0	-0.148885	0.326479
VF_RS06930; VF1343 ; hypothetical protein	62.56	95.04	95.9	109.12	98.9	140.36	0.129643	2352	2769	0.110119	0.458676	0	0	0	0.458676	0.958137
VF_RS06935; VF1344 ; GNAT family N-acetyltransferase	71.4	73.26	90.3	122.76	93.15	126.44	0.0419493	2352	2271	0.0434455	0.543057	1	0	1	0.543057	1.36206
VF_RS06940; VF1345 ; GNAT family N-acetyltransferase	57.8	49.5	48.3	80.6	65.55	97.44	0.0388162	2352	2241	0.0407388	0.646613	1	0	1	0.646613	1.38999
VF_RS06945; VF1347 ; PhnA domain-containing protein	57.8	39.6	56	86.8	74.75	76.56	0.0149413	2352	1806	0.0194585	0.63433	1	0	1	0.63433	1.71089
VF_RS06950; VF1348 ; hypothetical protein	249.56	414.48	413	524.52	512.9	668.16	0.0474351	2352	2327	0.0479447	0.663191	1	0	1	0.663191	1.31926
VF_RS06955; VF1349 ; S8 family serine peptidase	257.72	346.5	381.5	925.04	1052.25	1049.8	0.000260811	2352	413	0.0014853	1.61868	1	1	2	1.61868		2.82819
VF_RS06960; VF1350 ; GGDEF domain-containing protein	301.92	1198.56	1651.3	332.32	324.3	486.04	0.169369	2352	2895	0.137601	-1.46377	0	1	1	-1.46377	0.861378
VF_RS06965; VF1351 ; hypothetical protein	18.36	25.74	28	62	37.95	42.92	0.0402966	2352	2254	0.0420486	0.986632	1	0	1	0.986632	1.37625
VF_RS06970; VF1352 ; NUDIX domain-containing protein	21.08	14.52	30.8	50.84	58.65	56.84	0.00324001	2352	1158	0.00658074	1.32479	1	1	2	1.32479		2.18173
VF_RS06975; VF1353 ; DNA-binding transcriptional regulator	240.04	539.22	562.8	333.56	325.45	316.68	0.305405	2352	3184	0.225601	-0.459954	0	0	0	-0.459954	0.64666
VF_RS06980; VF1354 ; putative DNA binding domain-containing protein	234.6	301.62	235.2	807.24	763.6	700.64	0.000194757	2352	350	0.00130877	1.55804	1	1	2	1.55804		2.88314
VF_RS06985; VF1355 ; hypothetical protein	116.28	116.82	132.3	285.2	211.6	213.44	0.00976431	2352	1623	0.0141501	0.95883	1	0	1	0.95883	1.84924
VF_RS06990; No VF pseudo; DUF3265 domain-containing protein	13.6	9.9	13.3	18.6	11.5	30.16	0.232709	2352	3049	0.179512	0.711495	0	0	0	0.711495	0.745907
VF_RS06995; VF1356 ; DUF2971 domain-containing protein	55.08	42.9	84	167.4	131.1	131.08	0.00861709	2352	1558	0.0130086	1.23915	1	1	2	1.23915		1.88577
VF_RS07000; VF1357 VF1358 ; formate dehydrogenase subunit gamma	136.68	141.9	159.6	326.12	150.65	232	0.152742	2352	2842	0.126407	0.693794	0	0	0	0.693794	0.898229
VF_RS07005; VF1359 ; 4Fe-4S dicluster domain-containing protein	196.52	163.68	266	430.28	262.2	292.32	0.116672	2352	2715	0.101073	0.653207	0	0	0	0.653207	0.995367
VF_RS07010; VF1360 ; formate dehydrogenase subunit alpha	3472.76	4392.3	6869.1	9743.92	6959.8	7326.56	0.0815656	2352	2558	0.074997	0.705689	0	0	0	0.705689	1.12496
VF_RS07015; VF1361 ; twin-arginine translocation signal domain-containing protein	352.92	635.58	610.4	1231.32	856.75	756.32	0.0715192	2352	2504	0.0671778	0.83104	0	0	0	0.83104	1.17277
VF_RS07020; VF1362 ; molecular chaperone	684.08	665.94	1616.3	2657.32	1311	1302.68	0.234111	2352	3055	0.180239	0.829402	0	0	0	0.829402	0.744152
VF_RS07025; VF1363 ; 4Fe-4S dicluster domain-containing protein	2233.12	3586.44	6909.7	8957.76	9532.35	10733.5	0.0207724	2352	1964	0.0248762	1.19898	1	1	2	1.19898		1.60422
VF_RS07030; VF1364 ; DUF3306 domain-containing protein	141.44	137.94	161.7	372	243.8	204.16	0.0691516	2352	2491	0.0652928	0.894513	0	0	0	0.894513	1.18513
VF_RS07035; VF1365 ; DUF3305 domain-containing protein	182.24	186.12	308	607.6	392.15	437.32	0.0307469	2352	2129	0.0339674	1.08727	1	1	2	1.08727		1.46894
VF_RS07040; VF1366 ; formate dehydrogenase accessory sulfurtransferase FdhD	318.24	559.02	515.2	725.4	708.4	733.12	0.0255929	2352	2058	0.0292491	0.63801	1	0	1	0.63801	1.53389
VF_RS07045; VF1367 ; transporter substrate-binding domain-containing protein	343.4	366.3	482.3	124	82.8	106.72	0.00278954	2352	1113	0.00589487	-1.92675	1	1	2	-1.92675		2.22953
VF_RS07050; VF1368 ; membrane-bound lytic murein transglycosylase MltC	17.68	41.58	39.2	44.64	44.85	37.12	0.306699	2352	3186	0.226414	0.362782	0	0	0	0.362782	0.645097
VF_RS07055; VF1369 ; methyl-accepting chemotaxis protein	1046.52	1335.84	1970.5	1827.76	1995.25	2028.84	0.148752	2352	2829	0.12367	0.426929	0	0	0	0.426929	0.907734
VF_RS07060; VF1370 ; pyroglutamyl-peptidase I	48.96	42.9	72.8	332.32	180.55	237.8	0.0124144	2352	1732	0.0168584	2.18869	1	1	2	2.18869		1.77318
VF_RS07065; VF1371 ; DUF979 domain-containing protein	125.12	66.66	63.7	637.36	443.9	358.44	0.00966284	2352	1620	0.014029	2.49449	1	1	2	2.49449		1.85297
VF_RS07070; VF1372 ; DUF969 domain-containing protein	66.64	29.7	34.3	368.28	387.55	271.44	0.00137842	2352	862	0.00376107	2.97515	1	1	2	2.97515		2.42469
VF_RS07075; VF1373 ; divalent metal cation transporter	30.6	34.32	39.9	4061	3837.55	3846.56	7.53184e-07	2352	7	0.00025307	6.808	1	1	2	6.808		3.59676
VF_RS07080; VF1374 ; biotin-dependent carboxyltransferase	59.84	19.14	50.4	5685.4	4286.05	4243.28	0.000582603	2352	611	0.00224269	6.77963	1	1	2	6.77963		2.64923
VF_RS07085; VF1375 ; 5-oxoprolinase subunit PxpB	25.84	9.24	14.7	2556.88	1615.75	1779.44	0.00247528	2352	1065	0.00546654	6.90168	1	1	2	6.90168		2.26229
VF_RS07090; VF1376 ; LamB/YcsF family protein	48.96	33	47.6	4852.12	6221.5	5508.84	0.000156719	2352	308	0.00119677	6.99989	1	1	2	6.99989		2.92199
VF_RS07095; VF1377 ; putative hydro-lyase	159.12	80.52	139.3	5542.8	4951.9	4011.28	0.000457465	2352	543	0.0019815	5.25853	1	1	2	5.25853		2.703
VF_RS07100; VF1378 ; LysR family transcriptional regulator	33.32	54.78	67.9	121.52	135.7	143.84	0.00243696	2352	1056	0.00542778	1.36227	1	1	2	1.36227		2.26538
VF_RS07105; VF1379 ; alkaline phosphatase family protein	412.08	525.36	686.7	2012.52	1587	1704.04	0.00121379	2352	828	0.00344788	1.70729	1	1	2	1.70729		2.46245
VF_RS07110; VF1380 ; serine hydrolase	308.72	462	408.8	995.72	1163.8	900.16	0.00216215	2352	1013	0.00502012	1.37518	1	1	2	1.37518		2.29929
VF_RS07115; VF1381 ; hypothetical protein	42.16	97.02	75.6	115.32	124.2	151.96	0.0385851	2352	2233	0.0406413	0.866079	1	0	1	0.866079	1.39103
VF_RS07120; VF1382 ; GNAT family N-acetyltransferase	438.6	776.16	1215.9	1914.56	1614.6	1723.76	0.0176093	2352	1880	0.0220303	1.11177	1	1	2	1.11177		1.65698
VF_RS07125; VF1383 ; U32 family peptidase	399.84	641.52	538.3	1096.16	1010.85	1139.12	0.0022088	2352	1022	0.00508328	1.03911	1	1	2	1.03911		2.29386
VF_RS07130; VF1384 ; glutathione S-transferase	182.24	190.08	273	270.32	349.6	356.12	0.0512194	2352	2360	0.0510458	0.596926	0	0	0	0.596926	1.29204
VF_RS07135; VF1385 ; GNAT family N-acetyltransferase	72.76	124.74	91	251.72	178.25	177.48	0.0213391	2352	1979	0.0253611	1.07419	1	1	2	1.07419		1.59583
VF_RS07140; VF1386 ; GNAT family N-acetyltransferase	59.16	44.22	83.3	94.24	59.8	60.32	0.59743	2352	3550	0.395818	0.199468	0	0	0	0.199468	0.402504
VF_RS07145; No VF pseudo; hypothetical protein	48.28	15.84	52.5	55.8	28.75	39.44	0.869226	2352	3799	0.538147	0.0884085	0	0	0	0.0884085	0.269099
VF_RS07150; VF1387 ; sulfurtransferase	208.08	109.56	221.2	249.24	170.2	177.48	0.678127	2352	3646	0.437453	0.147681	0	0	0	0.147681	0.359068
VF_RS07155; VF1388 ; SDR family oxidoreductase	179.52	181.5	204.4	210.8	148.35	142.68	0.413283	2352	3358	0.289471	-0.172124	0	0	0	-0.172124	0.538396
VF_RS07160; VF1389 ; GNAT family N-acetyltransferase	104.04	87.12	74.9	106.64	64.4	54.52	0.496723	2352	3451	0.338537	-0.23824	0	0	0	-0.23824	0.470393
VF_RS07165; VF1390 ; carbohydrate-binding protein	141.44	225.72	268.8	504.68	663.55	605.52	0.00312796	2352	1149	0.00640293	1.47979	1	1	2	1.47979		2.19362
VF_RS07170; VF1391 ; hypothetical protein	12.24	86.46	113.4	69.44	101.2	107.88	0.532981	2352	3484	0.359808	0.393036	0	0	0	0.393036	0.443929
VF_RS07175; VF1392 ; hypothetical protein	46.92	109.56	121.8	58.28	57.5	69.6	0.258305	2352	3098	0.196105	-0.586052	0	0	0	-0.586052	0.707511
VF_RS07180; VF_2614 ; hypothetical protein	70.72	206.58	162.4	110.36	179.4	132.24	0.901795	2352	3825	0.554516	-0.0592765	0	0	0	-0.0592765	0.256086
VF_RS07185; VF1393 ; hypothetical protein	137.36	109.56	154.7	207.08	97.75	110.2	0.909599	2352	3835	0.557856	0.0473845	0	0	0	0.0473845	0.253478
VF_RS07190; VF1394 ; glycine/betaine ABC transporter	62.56	171.6	129.5	596.44	699.2	539.4	0.000970317	2352	755	0.00302276	2.33515	1	1	2	2.33515		2.5196
VF_RS07195; VF1395 ; hypothetical protein	4083.4	5395.5	6939.1	750.2	680.8	745.88	0.00453552	2352	1292	0.00825661	-2.91494	1	1	2	-2.91494		2.0832
VF_RS07200; VF1396 ; response regulator transcription factor	983.96	904.86	1146.6	235.6	261.05	200.68	0.000442541	2352	534	0.00194917	-2.12198	1	1	2	-2.12198		2.71015
VF_RS07205; VF1397 ; sensor histidine kinase	403.24	448.8	641.9	380.68	276	328.28	0.0986897	2352	2637	0.0880236	-0.600985	0	0	0	-0.600985	1.0554
VF_RS07210; VF1398 ; LssY C-terminal domain-containing protein	11737.5	23688.1	17946.6	846.92	824.55	1038.2	0.00808478	2352	1526	0.0124609	-4.2999	1	1	2	-4.2999		1.90445
VF_RS07215; VF1399 ; glycosyltransferase	9704.28	21351	9013.9	282.72	247.25	277.24	0.0307902	2352	2130	0.0339993	-5.63341	1	1	2	-5.63341		1.46853
VF_RS07220; VF_2615 ; hypothetical protein	21.08	17.16	60.2	53.32	31.05	32.48	0.712565	2352	3674	0.456166	0.247341	0	0	0	0.247341	0.340877
VF_RS07225; VF1400 ; HAMP domain-containing sensor histidine kinase	166.6	184.8	263.9	405.48	235.75	264.48	0.184005	2352	2938	0.147304	0.557759	0	0	0	0.557759	0.831786
VF_RS07230; VF1401 ; sigma-54-dependent Fis family transcriptional regulator	382.16	311.52	431.9	559.24	396.75	395.56	0.308494	2352	3190	0.227454	0.263946	0	0	0	0.263946	0.643107
VF_RS07235; VF1402 ; substrate-binding domain-containing protein	846.6	1472.46	2142	1846.36	1536.4	1700.56	0.618277	2352	3582	0.405971	0.188385	0	0	0	0.188385	0.391505
VF_RS07240; VF1403 ; ABC transporter permease	233.92	194.7	184.8	655.96	557.75	390.92	0.0137745	2352	1779	0.0182111	1.38729	1	1	2	1.38729		1.73966
VF_RS07245; VF1404 ; energy-coupling factor ABC transporter ATP-binding protein	121.04	104.28	165.2	522.04	301.3	276.08	0.0421334	2352	2273	0.0435978	1.49327	1	1	2	1.49327		1.36054
VF_RS07250; VF1405 ; molybdenum cofactor guanylyltransferase MobA	218.96	348.48	296.8	892.8	948.75	810.84	0.000410211	2352	518	0.00186258	1.61779	1	1	2	1.61779		2.72989
VF_RS07255; VF1406 ; bifunctional molybdopterin-guanine dinucleotide biosynthesis adaptor protein MobB/molybdopterin molybdotransferase MoeA	496.4	537.9	903	2062.12	1854.95	1823.52	0.00105442	2352	780	0.00317949	1.56715	1	1	2	1.56715		2.49764
VF_RS07260; VF1407 ; SEC-C domain-containing protein	58.48	59.4	159.6	54.56	33.35	52.2	0.251853	2352	3085	0.192012	-0.985824	0	0	0	-0.985824	0.716671
VF_RS07265; VF1408 ; N-acetylglucosamine kinase	318.24	289.74	403.2	404.24	299	243.6	0.730931	2352	3693	0.465516	-0.0948473	0	0	0	-0.0948473	0.332066
VF_RS07270; VF1409 ; DTW domain-containing protein	41.48	32.34	48.3	42.16	62.1	52.2	0.195986	2352	2966	0.155414	0.357494	0	0	0	0.357494	0.808509
VF_RS07275; VF_2616 ; sterol desaturase family protein	44.2	90.42	138.6	672.08	785.45	857.24	0.000353493	2352	472	0.00176148	3.08273	1	1	2	3.08273		2.75412
VF_RS07280; VF1410 ; AbgT family transporter	1251.2	2166.12	2415	1350.36	1727.3	1960.4	0.540329	2352	3491	0.364037	-0.211202	0	0	0	-0.211202	0.438855
VF_RS07285; VF1411 ; C40 family peptidase	93.16	125.4	183.4	141.36	180.55	197.2	0.278396	2352	3141	0.208465	0.368988	0	0	0	0.368988	0.680968
VF_RS07290; VF1412 ; DUF3802 family protein	77.52	71.94	120.4	275.28	231.15	209.96	0.00375761	2352	1207	0.00732221	1.40853	1	1	2	1.40853		2.13536
VF_RS07295; VF1413 ; fructosamine kinase family protein	1476.96	2533.74	2799.3	9910.08	13044.4	12052.4	0.00073982	2352	686	0.00253653	2.36191	1	1	2	2.36191		2.59576
VF_RS07300; VF_2617 ; CPXCG motif-containing cysteine-rich protein	164.56	265.98	198.1	429.04	468.05	393.24	0.00391022	2352	1226	0.0075015	1.03743	1	1	2	1.03743		2.12485
VF_RS07305; VF1414 ; riboflavin synthase	87.04	163.02	137.2	288.92	295.55	365.4	0.0047883	2352	1315	0.00856432	1.29443	1	1	2	1.29443		2.06731
VF_RS07310; VF1415 ; MATE family efflux transporter	241.4	430.98	384.3	262.88	279.45	294.64	0.273603	2352	3133	0.205399	-0.336291	0	0	0	-0.336291	0.687402
VF_RS07315; VF1416 ; hypothetical protein	284.24	373.56	717.5	1019.28	1031.55	1035.88	0.0124844	2352	1735	0.016924	1.16632	1	1	2	1.16632		1.7715
VF_RS07320; VF1417 ; anaerobic sulfatase maturase	590.92	516.12	817.6	1241.24	856.75	772.56	0.137873	2352	2790	0.116229	0.576739	0	0	0	0.576739	0.934686
VF_RS07325; VF1418 ; SUMF1/EgtB/PvdO family nonheme iron enzyme	9.52	17.82	18.9	33.48	43.7	64.96	0.0303844	2352	2124	0.033646	1.6201	1	1	2	1.6201		1.47307
VF_RS07330; VF1419 ; LysR family transcriptional regulator	83.64	125.4	153.3	355.88	240.35	230.84	0.0262321	2352	2069	0.0298202	1.19067	1	1	2	1.19067		1.52549
VF_RS07335; VF1420 ; BatD family protein	36.72	36.3	59.5	727.88	522.1	582.32	0.000774239	2352	695	0.00262016	3.78937	1	1	2	3.78937		2.58167
VF_RS07340; VF1421 ; VWA domain-containing protein	40.8	61.38	57.4	663.4	461.15	509.24	0.00131584	2352	851	0.00363674	3.35587	1	1	2	3.35587		2.43929
VF_RS07345; VF1422 ; VWA domain-containing protein	30.6	42.24	46.9	513.36	522.1	465.16	1.50139e-05	2352	67	0.000527056	3.64758	1	1	2	3.64758		3.27814
VF_RS07350; VF1423 ; DUF4381 domain-containing protein	12.92	24.42	18.2	150.04	126.5	82.36	0.00734643	2352	1488	0.0116121	2.69198	1	1	2	2.69198		1.93509
VF_RS07355; VF1424 ; DUF58 domain-containing protein	46.24	68.64	70.7	637.36	480.7	497.64	0.000689069	2352	651	0.00248954	3.12205	1	1	2	3.12205		2.60388
VF_RS07360; VF1425 ; MoxR family ATPase	172.04	275.88	293.3	1685.16	2088.4	2083.36	0.000252423	2352	408	0.00145515	2.98217	1	1	2	2.98217		2.83709
VF_RS07365; VF1426 ; hypothetical protein	263.84	792	979.3	1987.72	2493.2	2930.16	0.00664127	2352	1450	0.0107726	1.86456	1	1	2	1.86456		1.96768
VF_RS07370; VF1427 ; arylsulfatase	1278.4	2384.58	1697.5	20070.6	20410.2	18158.6	2.1094e-05	2352	87	0.000570265	3.45144	1	1	2	3.45144		3.24392
VF_RS07375; VF1428 ; arylsulfatase	22.44	40.92	36.4	66.96	72.45	69.6	0.00325063	2352	1159	0.00659663	1.06704	1	1	2	1.06704		2.18068
VF_RS07380; VF1429 ; hypothetical protein	13.6	20.46	44.8	13.64	31.05	39.44	0.89193	2352	3817	0.549599	0.0933266	0	0	0	0.0933266	0.259954
VF_RS07385; VF1430 ; arylsulfatase	367.2	754.38	725.2	339.76	387.55	310.88	0.100082	2352	2645	0.0889954	-0.830942	0	0	0	-0.830942	1.05063
VF_RS07390; VF_2618 ; hypothetical protein	0.68	9.9	10.5	21.08	25.3	22.04	0.00997649	2352	1635	0.0143515	1.69854	1	1	2	1.69854		1.8431
VF_RS07395; VF1431 ; hypothetical protein	27.88	29.7	37.8	49.6	97.75	74.24	0.0417143	2352	2269	0.0432402	1.21613	1	1	2	1.21613		1.36411
VF_RS07400; VF1432 ; DUF134 domain-containing protein	343.4	497.64	467.6	214.52	197.8	204.16	0.00827161	2352	1536	0.0126659	-1.08594	1	1	2	-1.08594		1.89736
VF_RS07405; VF1433 ; hypothetical protein	363.12	502.26	609	283.96	241.5	228.52	0.030392	2352	2125	0.0336386	-0.96751	1	0	1	-0.96751	1.47316
VF_RS07410; VF1434 ; (Na+)-NQR maturation NqrM	12.24	7.92	24.5	2.48	8.05	6.96	0.159607	2352	2868	0.130891	-1.35245	0	1	1	-1.35245	0.883091
VF_RS07415; VF1435 ; DUF4156 domain-containing protein	20.4	26.4	48.3	16.12	20.7	16.24	0.179014	2352	2928	0.143798	-0.841821	0	0	0	-0.841821	0.842246
VF_RS07420; VF1436 ; YccF domain-containing protein	108.12	46.2	131.6	93	58.65	63.8	0.44307	2352	3406	0.30596	-0.408258	0	0	0	-0.408258	0.514335
VF_RS07425; VF1437 ; outer membrane beta-barrel protein	672.52	355.74	547.4	540.64	190.9	169.36	0.211917	2352	3004	0.165922	-0.806517	0	0	0	-0.806517	0.780096
VF_RS07430; VF1438 ; hypothetical protein	44.2	25.08	123.9	83.08	83.95	69.6	0.660821	2352	3626	0.42864	0.292687	0	0	0	0.292687	0.367907
VF_RS07435; VF1439 ; DEAD/DEAH box helicase	96.56	81.84	99.4	169.88	173.65	157.76	0.000506441	2352	573	0.00207879	0.851599	1	0	1	0.851599	2.68219
VF_RS07440; VF1440 ; hypothetical protein	79.56	87.12	124.6	69.44	33.35	52.2	0.0593007	2352	2422	0.0575868	-0.910232	0	0	0	-0.910232	1.23968
VF_RS07445; VF1441 ; lipoprotein	38.08	44.88	48.3	57.04	25.3	41.76	0.816729	2352	3765	0.510211	-0.0809242	0	0	0	-0.0809242	0.29225
VF_RS07450; VF1442 ; thiamine-binding protein	39.44	75.24	100.1	106.64	133.4	196.04	0.081215	2352	2553	0.0748209	1.02173	0	1	1	1.02173	1.12598
VF_RS07455; VF1443 ; helix-turn-helix domain-containing protein	10.88	42.9	17.5	11.16	42.55	20.88	0.938632	2352	3853	0.572972	0.0654849	0	0	0	0.0654849	0.241867
VF_RS07460; VF1444 ; D-ribose pyranase	444.72	679.14	997.5	172.36	208.15	242.44	0.0364507	2352	2211	0.0387752	-1.7678	1	1	2	-1.7678		1.41145
VF_RS07465; VF1445 ; ribose ABC transporter ATP-binding protein RbsA	457.64	409.86	533.4	554.28	338.1	299.28	0.468124	2352	3429	0.321093	-0.233381	0	0	0	-0.233381	0.49337
VF_RS07470; VF1446 ; ribose ABC transporter permease	282.88	201.3	301.7	735.32	415.15	422.24	0.0755726	2352	2525	0.0703947	1.00087	0	1	1	1.00087	1.15246
VF_RS07475; VF1447 ; ribose ABC transporter substrate-binding protein RbsB	172.72	115.5	205.1	994.48	719.9	672.8	0.00367701	2352	1199	0.00721294	2.27471	1	1	2	2.27471		2.14189
VF_RS07480; VF1448 ; ribokinase	138.72	178.2	297.5	582.8	581.9	556.8	0.00159901	2352	902	0.00416948	1.48637	1	1	2	1.48637		2.37992
VF_RS07485; VF1449 ; substrate-binding domain-containing protein	108.12	130.02	259	404.24	478.4	577.68	0.00956529	2352	1613	0.0139476	1.55456	1	1	2	1.55456		1.8555
VF_RS07490; VF1450 ; DNA ligase	62.56	107.58	163.1	102.92	178.25	153.12	0.408884	2352	3357	0.286475	0.382097	0	0	0	0.382097	0.542914
VF_RS07495; VF1451 ; ExeM/NucH family extracellular endonuclease	2030.48	1605.12	2585.1	17058.7	14825.8	13307.5	0.000322081	2352	454	0.00166858	2.86092	1	1	2	2.86092		2.77765
VF_RS07500; VF1452 ; MATE family efflux transporter	121.04	149.82	115.5	339.76	391	378.16	0.000210015	2352	361	0.0013683	1.52114	1	1	2	1.52114		2.86382
VF_RS07505; VF1453 ; hypothetical protein	157.76	116.82	304.5	331.08	236.9	258.68	0.264782	2352	3111	0.200182	0.513531	0	0	0	0.513531	0.698574
VF_RS07510; VF1454 ; sodium:alanine symporter family protein	1321.92	1205.82	989.8	173.6	104.65	121.8	0.000474787	2352	554	0.0020157	-3.13631	1	1	2	-3.13631		2.69557
VF_RS07515; VF1455 ; mechanosensitive ion channel	114.92	182.16	199.5	1569.84	1458.2	1497.56	5.51036e-06	2352	29	0.000446909	3.18801	1	1	2	3.18801		3.34978
VF_RS07520; VF1456 ; LysE family translocator	53.72	118.8	129.5	132.68	136.85	128.76	0.248743	2352	3080	0.189949	0.399175	0	0	0	0.399175	0.721362
VF_RS07525; VF1457 ; carboxypeptidase M32	167.28	190.74	275.1	1421.04	1315.6	1111.28	0.000376238	2352	488	0.00181334	2.60353	1	1	2	2.60353		2.74152
VF_RS07530; VF1458 ; threonine synthase	6.8	3.96	11.2	33.48	19.55	29	0.0122591	2352	1725	0.0167151	1.90127	1	1	2	1.90127		1.77689
VF_RS07535; VF1459 ; RidA family protein	2.04	16.5	17.5	0	6.9	9.28	0.31138	2352	3193	0.229366	-1.15539	0	1	1	-1.15539	0.639471
VF_RS07540; VF1460 ; LysR family transcriptional regulator	95.2	147.84	109.9	205.84	123.05	172.84	0.159276	2352	2867	0.130665	0.507488	0	0	0	0.507488	0.88384
VF_RS07545; VF1461 ; DUF3732 domain-containing protein	431.12	555.72	822.5	1846.36	1301.8	1300.36	0.0150287	2352	1809	0.0195397	1.29786	1	1	2	1.29786		1.70908
VF_RS07550; VF1462 ; hypothetical protein	95.88	117.48	83.3	364.56	211.6	201.84	0.0402596	2352	2253	0.0420287	1.39096	1	1	2	1.39096		1.37645
VF_RS07555; VF1463 ; hypothetical protein	250.92	264.66	267.4	617.52	476.1	428.04	0.0125215	2352	1739	0.0169354	0.958599	1	0	1	0.958599	1.7712
VF_RS07560; No VF pseudo; UvrD-helicase domain-containing protein	119	186.78	233.8	173.6	202.4	200.68	0.738845	2352	3702	0.469412	0.0959341	0	0	0	0.0959341	0.328446
VF_RS07565; VF1466 ; Hsp20 family protein	32.64	11.88	32.2	176.08	96.6	131.08	0.0104916	2352	1653	0.0149282	2.39582	1	1	2	2.39582		1.82599
VF_RS07570; VF1467 ; molecular chaperone DnaK	182.92	165.66	229.6	932.48	457.7	604.36	0.0290228	2352	2106	0.0324129	1.78647	1	1	2	1.78647		1.48928
VF_RS07575; VF1468 ; hypothetical protein	12.24	28.38	23.1	33.48	14.95	48.72	0.362789	2352	3275	0.260543	0.608468	0	0	0	0.608468	0.58412
VF_RS07580; VF1469 ; type II toxin-antitoxin system antitoxin HipB	93.84	90.42	224	238.08	395.6	429.2	0.0412088	2352	2267	0.0427539	1.38042	1	1	2	1.38042		1.36902
VF_RS07585; VF1470 ; type II toxin-antitoxin system HipA family toxin	72.76	115.5	233.1	322.4	371.45	465.16	0.018104	2352	1888	0.0225533	1.45977	1	1	2	1.45977		1.64679
VF_RS07590; VF1471 ; cryptochrome/photolyase family protein	147.56	520.08	146.3	183.52	182.85	233.16	0.59947	2352	3552	0.396947	-0.441091	0	0	0	-0.441091	0.401268
VF_RS07595; VF1472 ; DUF2256 domain-containing protein	192.44	644.16	147	58.28	51.75	48.72	0.158247	2352	2864	0.129957	-2.63132	0	1	1	-2.63132	0.886201
VF_RS07600; VF1473 ; DUF3081 domain-containing protein	114.92	511.5	87.5	57.04	31.05	41.76	0.228893	2352	3039	0.177149	-2.45892	0	1	1	-2.45892	0.75166
VF_RS07605; VF1474 ; CIA30 family protein	61.2	362.34	62.3	62	86.25	75.4	0.433337	2352	3389	0.30074	-1.11924	0	1	1	-1.11924	0.521808
VF_RS07610; VF1475 ; LysR family transcriptional regulator	65.28	152.46	143.5	88.04	115	139.2	0.849918	2352	3786	0.528	-0.0779493	0	0	0	-0.0779493	0.277366
VF_RS07615; VF1476 ; amidohydrolase	37.4	40.26	54.6	125.24	113.85	109.04	0.000553821	2352	596	0.00218555	1.39625	1	1	2	1.39625		2.66044
VF_RS07620; VF1477 ; J domain-containing protein	102	127.38	175	256.68	354.2	393.24	0.0121062	2352	1718	0.0165738	1.31215	1	1	2	1.31215		1.78058
VF_RS07625; VF1479 ; aquaporin Z	82.28	128.7	150.5	837	1278.8	1147.24	0.00187301	2352	959	0.00459366	3.17423	1	1	2	3.17423		2.33784
VF_RS07630; VF1480 ; YceI family protein	2055.64	3429.36	3141.6	1934.4	1624.95	1509.16	0.0533534	2352	2386	0.0525932	-0.76723	0	0	0	-0.76723	1.27907
VF_RS07635; VF1481 ; penicillin-binding protein 2	48.96	87.78	137.9	93	132.25	105.56	0.543382	2352	3493	0.365884	0.268461	0	0	0	0.268461	0.436656
VF_RS07640; VF1482 ; exodeoxyribonuclease I	291.72	283.8	340.2	1965.4	1879.1	1661.12	7.73791e-05	2352	202	0.000900968	2.58793	1	1	2	2.58793		3.04529
VF_RS07645; VF1483 ; CidA/LrgA family protein	10.2	27.72	16.8	101.68	88.55	82.36	0.000687527	2352	650	0.00248779	2.31659	1	1	2	2.31659		2.60419
VF_RS07650; VF1484 ; CidB/LrgB family autolysis modulator	46.92	126.06	100.1	300.08	244.95	254.04	0.00371576	2352	1202	0.00727078	1.549	1	1	2	1.549		2.13842
VF_RS07655; VF1485 ; cytidine deaminase	197.88	455.4	933.8	2604	2671.45	2860.56	0.000674782	2352	647	0.00245299	2.35795	1	1	2	2.35795		2.6103
VF_RS07660; VF1486 ; glutamyl-tRNA(Gln) amidotransferase	111.52	98.34	154	69.44	89.7	69.6	0.0675059	2352	2482	0.0639702	-0.669675	0	0	0	-0.669675	1.19402
VF_RS07665; VF1487 ; formate-dependent phosphoribosylglycinamide formyltransferase	25.84	45.54	44.8	125.24	200.1	171.68	0.00505735	2352	1344	0.00885037	2.09694	1	1	2	2.09694		2.05304
VF_RS07670; VF1488 ; aspartate/tyrosine/aromatic aminotransferase	160.48	116.16	172.2	1147	752.1	772.56	0.00461653	2352	1299	0.0083588	2.57346	1	1	2	2.57346		2.07786
VF_RS07675; VF1489 ; methyltransferase	21.76	26.4	39.2	48.36	31.05	48.72	0.157345	2352	2862	0.129306	0.552564	0	0	0	0.552564	0.88838
VF_RS07680; VF1490 ; HTH-type transcriptional regulator CysB	629.68	1017.06	721	2194.8	1995.25	1504.52	0.00932642	2352	1603	0.0136842	1.26608	1	1	2	1.26608		1.86378
VF_RS07685; VF1491 ; hypothetical protein	199.24	134.64	500.5	918.84	710.7	907.12	0.0124665	2352	1733	0.0169194	1.60415	1	1	2	1.60415		1.77162
VF_RS07690; VF1492 ; tRNA-(ms[2]io[6]A)-hydroxylase	21.08	7.26	19.6	76.88	19.55	44.08	0.14682	2352	2823	0.122324	1.55137	0	1	1	1.55137	0.912487
VF_RS07695; VF1493 ; hypothetical protein	65.28	99	121.1	654.72	598	595.08	3.29078e-05	2352	110	0.000703628	2.69485	1	1	2	2.69485		3.15266
VF_RS07700; VF1494 ; transporter	27.88	58.74	47.6	456.32	487.6	473.28	4.7455e-06	2352	26	0.000429285	3.40037	1	1	2	3.40037		3.36725
VF_RS07705; VF1495 ; DUF342 domain-containing protein	327.08	281.16	341.6	536.92	427.8	479.08	0.0106346	2352	1660	0.0150678	0.604114	1	0	1	0.604114	1.82195
VF_RS07710; VF1496 ; glutaredoxin	26.52	21.78	39.2	43.4	56.35	33.64	0.142151	2352	2807	0.119109	0.608296	0	0	0	0.608296	0.924056
VF_RS07715; VF1497 ; YggN family protein	123.08	87.12	233.1	261.64	213.9	245.92	0.11465	2352	2706	0.0996515	0.702636	0	0	0	0.702636	1.00152
VF_RS07720; VF1498 ; phosphoribosylaminoimidazolesuccinocarboxamide synthase	136.68	97.68	198.8	358.36	418.6	424.56	0.00211683	2352	1000	0.0049788	1.47189	1	1	2	1.47189		2.30288
VF_RS07725; VF1499 ; outer membrane beta-barrel protein	101.32	149.16	151.2	1016.8	898.15	856.08	9.99623e-05	2352	232	0.00101341	2.7863	1	1	2	2.7863		2.99421
VF_RS07730; VF1500 ; ATP-dependent RNA helicase HrpA	484.16	869.88	1004.5	4051.08	4412.55	4070.44	6.4364e-05	2352	175	0.000865053	2.40989	1	1	2	2.40989		3.06296
VF_RS07735; VF1501 ; TusE/DsrC/DsvC family sulfur relay protein	114.24	127.38	158.9	190.96	307.05	321.32	0.032282	2352	2150	0.035315	1.03257	1	1	2	1.03257		1.45204
VF_RS07740; VF1502 ; acylphosphatase	35.36	15.18	89.6	49.6	29.9	26.68	0.65313	2352	3619	0.424471	-0.400357	0	0	0	-0.400357	0.372152
VF_RS07745; VF1503 ; methyl-accepting chemotaxis protein	34	49.5	30.1	274.04	187.45	164.72	0.00722477	2352	1479	0.0114893	2.46268	1	1	2	2.46268		1.93971
VF_RS07750; VF1504 ; methyl-accepting chemotaxis protein	148.24	248.82	285.6	142.6	138	208.8	0.242324	2352	3071	0.18559	-0.480153	0	0	0	-0.480153	0.731446
VF_RS07755; VF1505 ; class I SAM-dependent methyltransferase	95.2	93.72	161.7	167.4	205.85	183.28	0.0518457	2352	2365	0.0515607	0.666551	0	0	0	0.666551	1.28768
VF_RS07760; VF1506 ; retention module-containing protein	5278.84	6929.34	6792.8	28696.1	26912.3	25655.7	3.55962e-05	2352	120	0.000697685	2.09654	1	1	2	2.09654		3.15634
VF_RS07765; VF1507 ; DUF2750 domain-containing protein	449.48	555.72	673.4	994.48	691.15	729.64	0.100045	2352	2643	0.0890301	0.524926	0	0	0	0.524926	1.05046
VF_RS07770; VF1508 ; C4-dicarboxylate transporter DcuC	99.28	37.62	149.1	127.72	65.55	73.08	0.870598	2352	3800	0.538854	-0.102692	0	0	0	-0.102692	0.268529
VF_RS07775; VF1509 ; beta-aspartyl-peptidase	41.48	27.72	49.7	131.44	108.1	103.24	0.00230958	2352	1030	0.00527391	1.52753	1	1	2	1.52753		2.27787
VF_RS07780; VF1510 ; LysR family transcriptional regulator	33.32	35.64	44.1	93	108.1	111.36	0.000526538	2352	584	0.00212058	1.46658	1	1	2	1.46658		2.67355
VF_RS07785; VF1511 ; 5'-nucleotidase C-terminal domain-containing protein	266.56	311.52	317.8	2248.12	1596.2	1352.56	0.00587325	2352	1399	0.00987411	2.53627	1	1	2	2.53627		2.0055
VF_RS07790; VF1512 ; thiopurine S-methyltransferase	105.4	92.4	123.2	798.56	539.35	497.64	0.00592741	2352	1402	0.00994385	2.51557	1	1	2	2.51557		2.00245
VF_RS07795; VF1513 ; L-cystine transporter	221.68	179.52	178.5	4960	4045.7	3700.4	0.000424647	2352	526	0.0018988	4.45407	1	1	2	4.45407		2.72152
VF_RS07800; VF1514 ; exonuclease domain-containing protein	57.12	141.9	126	95.48	201.25	213.44	0.247381	2352	3078	0.189032	0.65045	0	0	0	0.65045	0.723464
VF_RS07805; VF1515 ; sensor domain-containing diguanylate cyclase	229.16	336.6	382.2	665.88	652.05	632.2	0.00197364	2352	981	0.00473191	1.04067	1	1	2	1.04067		2.32496
VF_RS07810; VF1516 ; DUF2760 domain-containing protein	217.6	379.5	678.3	421.6	725.65	784.16	0.281006	2352	3147	0.210018	0.598705	0	0	0	0.598705	0.677744
VF_RS07815; VF1517 ; Hsp70 family protein	259.08	304.92	444.5	742.76	877.45	784.16	0.00245659	2352	1060	0.00545085	1.25345	1	1	2	1.25345		2.26354
VF_RS07820; VF1518 ; hsp70 family protein	233.24	154.44	254.8	1365.24	1023.5	878.12	0.00405746	2352	1246	0.00765903	2.34618	1	1	2	2.34618		2.11583
VF_RS07825; VF_2623 ; hypothetical protein	115.6	67.98	128.1	111.6	58.65	52.2	0.320644	2352	3211	0.234866	-0.486584	0	0	0	-0.486584	0.62918
VF_RS07830; VF1519 ; DUF2947 domain-containing protein	91.12	116.16	170.1	187.24	132.25	238.96	0.193215	2352	2959	0.153579	0.56541	0	0	0	0.56541	0.813667
VF_RS07835; VF1520 ; DUF1887 family protein	97.24	99	126.7	252.96	227.7	280.72	0.00126207	2352	838	0.00354224	1.23735	1	1	2	1.23735		2.45072
VF_RS07840; VF1521 ; uridine phosphorylase	814.64	1201.2	1399.3	5190.64	3850.2	3402.28	0.00594327	2352	1405	0.00994915	1.86533	1	1	2	1.86533		2.00221
VF_RS07845; VF1522 ; zinc/cadmium/mercury/lead-transporting ATPase	4345.2	5955.18	4826.5	2306.4	1780.2	1437.24	0.00405674	2352	1245	0.00766381	-1.45337	1	1	2	-1.45337		2.11556
VF_RS07850; VF1523 ; CBS domain-containing protein	189.72	361.02	350.7	927.52	807.3	592.76	0.0134269	2352	1771	0.0178318	1.36853	1	1	2	1.36853		1.74881
VF_RS07855; VF1524 ; hypothetical protein	412.08	684.42	483	504.68	441.6	360.76	0.377524	2352	3305	0.268664	-0.273165	0	0	0	-0.273165	0.57079
VF_RS07860; VF1525 ; FAD-binding oxidoreductase	420.92	605.22	541.1	1132.12	1064.9	974.4	0.00164255	2352	916	0.00421756	1.0169	1	1	2	1.0169		2.37494
VF_RS07865; VF1526 ; DUF3334 family protein	123.08	377.52	507.5	558	714.15	890.88	0.0602989	2352	2434	0.0582675	1.10141	0	1	1	1.10141	1.23457
VF_RS07870; VF1527 ; L-asparaginase 2	68.68	105.6	98.7	166.16	161	126.44	0.023311	2352	2018	0.0271692	0.732625	1	0	1	0.732625	1.56592
VF_RS07875; VF1528 ; DUF2786 domain-containing protein	105.4	85.8	121.8	120.28	87.4	87	0.70772	2352	3669	0.453682	-0.0870135	0	0	0	-0.0870135	0.343249
VF_RS07880; VF1529 ; hypothetical protein	201.28	355.74	450.8	188.48	159.85	259.84	0.165141	2352	2882	0.134772	-0.728691	0	0	0	-0.728691	0.870401
VF_RS07885; VF1530 ; GntR family transcriptional regulator	31.96	22.44	33.6	110.36	71.3	61.48	0.0279476	2352	2091	0.031436	1.46621	1	1	2	1.46621		1.50257
VF_RS07890; VF1531 ; siroheme synthase	158.44	184.14	190.4	398.04	491.05	377	0.00255732	2352	1079	0.00557443	1.24823	1	1	2	1.24823		2.2538
VF_RS07895; VF1532 ; amino acid ABC transporter substrate-binding protein	83.64	137.28	130.9	112.84	138	111.36	0.86434	2352	3796	0.535545	0.041949	0	0	0	0.041949	0.271204
VF_RS07900; VF1533 ; amino acid ABC transporter permease	4.76	7.92	10.5	31	25.3	26.68	0.00112596	2352	811	0.00326542	1.83988	1	1	2	1.83988		2.48606
VF_RS07905; VF1534 ; amino acid ABC transporter permease	10.88	14.52	14.7	40.92	54.05	16.24	0.100738	2352	2648	0.0894777	1.47161	0	1	1	1.47161	1.04829
VF_RS07910; VF1535 ; amino acid ABC transporter ATP-binding protein	20.4	21.12	27.3	64.48	49.45	68.44	0.00361056	2352	1193	0.00711823	1.40597	1	1	2	1.40597		2.14763
VF_RS07915; VF1536 ; Bax inhibitor-1/YccA family protein	1901.28	5318.28	3962	1471.88	1943.5	1923.28	0.124733	2352	2742	0.106992	-1.06657	0	1	1	-1.06657	0.970647
VF_RS07920; VF1537 ; sel1 repeat family protein	127.16	108.24	257.6	147.56	129.95	160.08	0.718643	2352	3680	0.459307	-0.172008	0	0	0	-0.172008	0.337897
VF_RS07925; VF1538 ; ATP-binding protein	318.24	537.9	593.6	2058.4	1660.6	1574.12	0.00170437	2352	929	0.00431504	1.86832	1	1	2	1.86832		2.36501
VF_RS07930; VF1539 ; mechanosensitive ion channel	48.96	60.72	60.9	699.36	324.3	379.32	0.0246474	2352	2048	0.028306	3.03997	1	1	2	3.03997		1.54812
VF_RS07935; VF1540 ; sel1 repeat family protein	133.28	122.1	211.4	414.16	270.25	332.92	0.0217229	2352	1988	0.0257004	1.12397	1	1	2	1.12397		1.59006
VF_RS07940; VF1541 ; phosphatase PAP2 family protein	446.76	524.7	634.9	569.16	386.4	494.16	0.530366	2352	3481	0.358351	-0.148021	0	0	0	-0.148021	0.445691
VF_RS07945; VF1542 ; GNAT family N-acetyltransferase	463.76	518.76	805	275.28	263.35	307.4	0.0422128	2352	2274	0.0436607	-1.07918	1	1	2	-1.07918		1.35991
VF_RS07950; VF1543 ; outer membrane protein transport protein	99.96	235.62	158.2	159.96	148.35	175.16	0.935744	2352	3849	0.571803	-0.030442	0	0	0	-0.030442	0.242754
VF_RS07955; VF1544 ; phosphatase PAP2 family protein	143.48	141.24	187.6	79.36	75.9	74.24	0.00594173	2352	1404	0.00995367	-1.04127	1	1	2	-1.04127		2.00202
VF_RS07960; VF1545 ; LysR family transcriptional regulator	144.16	91.74	238.7	132.68	178.25	122.96	0.783827	2352	3742	0.492667	-0.129383	0	0	0	-0.129383	0.307446
VF_RS07965; VF1546 ; anaerobic C4-dicarboxylate transporter	49.64	46.86	70.7	608.84	737.15	593.92	0.000213171	2352	367	0.00136615	3.53634	1	1	2	3.53634		2.8645
VF_RS07970; VF1547 ; aspartate/glutamate racemase family protein	31.28	42.9	47.6	183.52	196.65	153.12	0.000571052	2352	607	0.00221271	2.13064	1	1	2	2.13064		2.65508
VF_RS07975; VF1548 ; heme lyase NrfEFG subunit NrfF	62.56	120.12	86.1	122.76	116.15	118.32	0.154507	2352	2851	0.127464	0.410427	0	0	0	0.410427	0.894611
VF_RS07980; VF1549 ; DsbE family thiol:disulfide interchange protein	75.48	113.52	130.9	179.8	155.25	206.48	0.0285978	2352	2102	0.0319991	0.75942	1	0	1	0.75942	1.49486
VF_RS07985; VF1550 ; heme lyase CcmF/NrfE family subunit	241.4	578.82	697.9	783.68	777.4	936.12	0.0894282	2352	2589	0.0812419	0.718026	0	0	0	0.718026	1.09022
VF_RS07990; VF1551 ; cytochrome c nitrite reductase subunit NrfD	155.04	130.02	140	1020.52	631.35	552.16	0.0149528	2352	1807	0.0194627	2.37441	1	1	2	2.37441		1.7108
VF_RS07995; VF1552 ; cytochrome c nitrite reductase Fe-S protein	259.08	260.04	280.7	1158.16	847.55	791.12	0.0043332	2352	1277	0.00798095	1.80605	1	1	2	1.80605		2.09795
VF_RS08000; VF1553 ; cytochrome c nitrite reductase pentaheme subunit	597.04	710.16	766.5	2060.88	1321.35	1245.84	0.0323978	2352	2154	0.0353759	1.1582	1	1	2	1.1582		1.45129
VF_RS08005; VF1554 ; ammonia-forming nitrite reductase cytochrome c552 subunit	616.76	495	686.7	2885.48	1944.65	1965.04	0.00615849	2352	1421	0.0101934	1.91775	1	1	2	1.91775		1.99168
VF_RS08010; VF1555 ; heme lyase (NrfEFG) for insertion of heme into c552%2C subunit NrfG	316.2	132	405.3	363.32	238.05	342.2	0.753617	2352	3716	0.476993	0.144738	0	0	0	0.144738	0.321488
VF_RS08015; VF1556 ; phospholipase A	43.52	65.34	62.3	60.76	58.65	76.56	0.403436	2352	3350	0.283248	0.195287	0	0	0	0.195287	0.547832
VF_RS08020; VF1557 ; ATP-dependent RNA helicase	78.88	50.82	104.3	331.08	288.65	280.72	0.000538942	2352	589	0.00215211	1.94414	1	1	2	1.94414		2.66714
VF_RS08025; VF1558 ; NAD-dependent malic enzyme	2081.48	1174.14	2398.2	3437.28	2707.1	2684.24	0.0749889	2352	2522	0.0699342	0.642962	0	0	0	0.642962	1.15531
VF_RS08030; VF1559 ; DUF3392 domain-containing protein	8.16	13.86	18.2	12.4	25.3	32.48	0.202271	2352	2978	0.159752	0.803147	0	0	0	0.803147	0.796554
VF_RS08035; VF1560 ; YdcF family protein	74.12	122.76	154.7	173.6	170.2	133.4	0.192289	2352	2954	0.153102	0.440741	0	0	0	0.440741	0.815018
VF_RS08040; VF1561 ; GGDEF domain-containing protein	89.08	208.56	174.3	281.48	442.75	331.76	0.0306142	2352	2126	0.0338686	1.16192	1	1	2	1.16192		1.4702
VF_RS08045; VF1562 ; MipA/OmpV family protein	95.88	40.92	149.8	138.88	108.1	109.04	0.522016	2352	3470	0.353827	0.31292	0	0	0	0.31292	0.451209
VF_RS08050; VF1563 ; hypothetical protein	250.24	533.28	368.2	301.32	450.8	430.36	0.91881	2352	3840	0.562771	0.0380258	0	0	0	0.0380258	0.249668
VF_RS08055; VF1564 ; energy-coupling factor transporter transmembrane protein EcfT	52.36	129.36	86.8	124	113.85	77.72	0.583447	2352	3531	0.388634	0.232931	0	0	0	0.232931	0.410459
VF_RS08060; VF1565 ; ABC transporter ATP-binding protein	195.84	344.52	263.9	248	223.1	200.68	0.382867	2352	3322	0.271073	-0.259673	0	0	0	-0.259673	0.566914
VF_RS08065; VF1566 ; ECF-type riboflavin transporter substrate-binding protein	120.36	142.56	199.5	167.4	143.75	207.64	0.565736	2352	3513	0.378768	0.165947	0	0	0	0.165947	0.421627
VF_RS08070; VF1567 ; hypothetical protein	85.68	104.28	98	228.16	208.15	283.04	0.0033606	2352	1166	0.00677884	1.32083	1	1	2	1.32083		2.16884
VF_RS08075; VF_T0048 ; tRNA-Leu	0	0	0.7	1.24	0	0	0.72379	2352	3687	0.461718	0.824913	0	0	0	0.824913	0.335624
VF_RS08080; VF_T0049 ; tRNA-Gly	2.72	0	0	4.96	1.15	0	0.554023	2352	3502	0.372091	1.16757	0	1	1	1.16757	0.429351
VF_RS08085; VF_T0050 ; tRNA-Cys	7.48	0.66	4.2	17.36	10.35	13.92	0.025874	2352	2059	0.0295559	1.75428	1	1	2	1.75428		1.52936
VF_RS08090; VF_T0051 ; tRNA-Leu	14.96	11.88	13.3	16.12	13.8	16.24	0.167791	2352	2890	0.136555	0.201603	0	0	0	0.201603	0.864691
VF_RS08095; VF_T0052 ; tRNA-Gly	8.16	5.94	11.2	16.12	4.6	11.6	0.559588	2352	3506	0.3754	0.35329	0	0	0	0.35329	0.425506
VF_RS08100; VF_T0053 ; tRNA-Cys	15.64	9.24	13.3	19.84	32.2	26.68	0.0285768	2352	2101	0.0319908	1.04391	1	1	2	1.04391		1.49497
VF_RS08105; VF1568 ; 23S rRNA pseudouridine(2604) synthase RluF	307.36	265.32	281.4	499.72	361.1	426.88	0.0259942	2352	2060	0.0296788	0.592353	1	0	1	0.592353	1.52755
VF_RS08110; VF1569 ; hypothetical protein	350.88	481.8	1009.4	799.8	741.75	721.52	0.526701	2352	3478	0.356182	0.296945	0	0	0	0.296945	0.448328
VF_RS08115; VF1570 ; two-component system response regulator TorR	769.76	541.2	1321.6	891.56	542.8	725	0.566164	2352	3514	0.378946	-0.285863	0	0	0	-0.285863	0.421422
VF_RS08120; VF1571 ; molecular chaperone TorD	530.4	1607.76	1196.3	879.16	1339.75	1288.76	0.875599	2352	3806	0.541095	0.0730599	0	0	0	0.0730599	0.266726
VF_RS08125; VF1572 ; HTH-type transcriptional repressor PurR	411.4	386.1	665.7	1505.36	1437.5	1430.28	0.000466128	2352	548	0.00200061	1.57954	1	1	2	1.57954		2.69884
VF_RS08130; VF1573; DNA transformation protein TfoY	405.28	232.98	625.8	628.68	386.4	629.88	0.414421	2352	3360	0.290095	0.379988	0	0	0	0.379988	0.53746
VF_RS08135; VF1574 ; hypothetical protein	227.12	283.14	221.2	551.8	431.25	457.04	0.00475772	2352	1310	0.0085421	0.977308	1	0	1	0.977308	2.06844
VF_RS08140; VF1575 ; MGMT family protein	23.12	58.08	73.5	132.68	152.95	187.92	0.00840604	2352	1544	0.0128051	1.61404	1	1	2	1.61404		1.89262
VF_RS08145; VF1576 ; YbaY family lipoprotein	124.44	124.08	135.1	291.4	200.1	193.72	0.033997	2352	2182	0.0366457	0.836889	1	0	1	0.836889	1.43598
VF_RS08150; VF1577 ; acyl-CoA thioesterase II	146.2	139.26	216.3	561.72	358.8	467.48	0.00968871	2352	1622	0.0140492	1.46794	1	1	2	1.46794		1.85235
VF_RS08155; VF1578 ; Lrp/AsnC family transcriptional regulator	11.56	19.8	11.2	16.12	24.15	17.4	0.250807	2352	3082	0.191401	0.438323	0	0	0	0.438323	0.718056
VF_RS08160; VF1579 ; PLP-dependent cysteine synthase family protein	13.6	9.24	15.4	29.76	32.2	39.44	0.00358706	2352	1192	0.00707783	1.4069	1	1	2	1.4069		2.1501
VF_RS08165; VF1580 ; 7-cyano-7-deazaguanine synthase QueC	25.84	29.04	10.5	140.12	111.55	103.24	0.00153781	2352	890	0.00406398	2.44053	1	1	2	2.44053		2.39105
VF_RS08170; VF1581 ; vibriobactin export RND transporter permease subunit VexH	346.12	414.48	561.4	745.24	556.6	560.28	0.11297	2352	2704	0.0982636	0.494224	0	0	0	0.494224	1.00761
VF_RS08175; VF1582 ; efflux RND transporter periplasmic adaptor subunit	165.24	196.02	213.5	224.44	241.5	229.68	0.0547129	2352	2392	0.053798	0.27534	0	0	0	0.27534	1.26923
VF_RS08180; VF_T0054 ; tRNA-Tyr	80.92	108.24	86.1	55.8	93.15	73.08	0.263852	2352	3109	0.199607	-0.31004	0	0	0	-0.31004	0.699824
VF_RS08185; VF_T0055 ; tRNA-Tyr	0	0	0	0	0	0	#DIV/0!	2352	3902	#DIV/0!	0	#DIV/0!	0	#DIV/0!	0	#DIV/0!	#DIV/0!
VF_RS08190; VF_T0056 ; tRNA-Tyr	0	0	0	0	0	0	#DIV/0!	2352	3903	#DIV/0!	0	#DIV/0!	0	#DIV/0!	0	#DIV/0!	#DIV/0!
VF_RS08195; VF_T0057 ; tRNA-Tyr	0.68	0	4.9	2.48	0	0	0.584836	2352	3536	0.389008	-1.16993	0	1	1	-1.16993	0.410041
VF_RS08200; VF_T0058 ; tRNA-Tyr	0	0	0.7	0	0	0	0.373901	2352	3296	0.266813	0	0	0	0	0	0.573793
VF_RS08205; No VF; hypothetical protein	5.44	14.52	10.5	83.08	82.8	77.72	2.29409e-05	2352	90	0.000599521	2.99953	1	1	2	2.99953		3.2222
VF_RS08210; VF1583 ; exodeoxyribonuclease III	148.92	244.2	289.8	954.8	1646.8	1426.8	0.00587206	2352	1398	0.00987918	2.56042	1	1	2	2.56042		2.00528
VF_RS08215; VF1584 ; glutaredoxin 2	46.24	67.98	65.1	835.76	1055.7	961.64	0.000154916	2352	300	0.00121454	3.99192	1	1	2	3.99192		2.91559
VF_RS08220; VF1585 ; ABC transporter permease	138.72	159.06	264.6	270.32	239.2	205.32	0.305586	2352	3185	0.225664	0.346075	0	0	0	0.346075	0.646538
VF_RS08225; VF1586 ; ABC transporter permease	513.4	594.66	791	740.28	754.4	809.68	0.187488	2352	2945	0.149735	0.279081	0	0	0	0.279081	0.824676
VF_RS08230; VF1587 ; ABC transporter substrate-binding protein	4709	5607.36	4088	6854.72	6908.05	5685.16	0.0475054	2352	2328	0.0479952	0.433111	1	0	1	0.433111	1.3188
VF_RS08235; VF1588 ; ABC transporter ATP-binding protein	3839.28	3430.68	3558.1	3255	2592.1	2541.56	0.0351167	2352	2193	0.0376628	-0.368263	1	0	1	-0.368263	1.42409
VF_RS08240; VF1589 ; DUF3360 family protein	1891.08	1732.5	1561.7	4178.8	3765.1	3118.08	0.00373199	2352	1203	0.00729647	1.09312	1	1	2	1.09312		2.13689
VF_RS08245; VF1590 ; formate C-acetyltransferase	5629.72	6927.36	4608.1	68982.4	61105.2	48118	0.000931415	2352	744	0.00294447	3.37599	1	1	2	3.37599		2.53099
VF_RS08250; VF1591 ; pyruvate formate lyase 1-activating protein	525.64	908.82	711.2	1232.56	1283.4	1090.4	0.0175207	2352	1877	0.0219545	0.749122	1	0	1	0.749122	1.65848
VF_RS08255; VF1592 ; cupin domain-containing protein	5.44	9.24	6.3	68.2	49.45	49.88	0.00147789	2352	880	0.00395001	2.99733	1	1	2	2.99733		2.4034
VF_RS08260; VF1593 ; murein tripeptide/oligopeptide ABC transporter ATP binding protein OppF	218.96	350.46	318.5	2625.08	2137.85	1991.72	0.000561598	2352	602	0.00219415	2.92738	1	1	2	2.92738		2.65873
VF_RS08265; VF1594 ; ABC transporter ATP-binding protein	287.64	410.52	436.1	2641.2	2312.65	2103.08	0.000267664	2352	420	0.00149892	2.63729	1	1	2	2.63729		2.82422
VF_RS08270; VF1595 ; oligopeptide ABC transporter permease OppC	259.08	579.48	536.2	3511.68	2877.3	3079.8	0.000220835	2352	376	0.00138139	2.784	1	1	2	2.784		2.85968
VF_RS08275; VF1596 ; oligopeptide ABC transporter permease OppB	770.44	1285.68	3007.2	3194.24	4581.6	5126.04	0.0422505	2352	2275	0.0436805	1.34943	1	1	2	1.34943		1.35971
VF_RS08280; VF1597 ; peptide ABC transporter substrate-binding protein	3919.52	3373.26	4125.8	22715.6	14146.1	12350.5	0.0171089	2352	1868	0.0215418	2.10763	1	1	2	2.10763		1.66672
VF_RS08285; VF1598 ; chitinase	264.52	128.04	291.9	2308.88	2124.05	2023.04	3.94488e-05	2352	129	0.000719253	3.2376	1	1	2	3.2376		3.14312
VF_RS08290; VF1599 ; thymidine kinase	72.08	271.92	481.6	259.16	556.6	532.44	0.315406	2352	3201	0.231751	0.70752	0	0	0	0.70752	0.634978
VF_RS08295; VF1600 ; cysteine--tRNA ligase	541.28	502.92	563.5	1951.76	1680.15	1566	0.000494219	2352	566	0.00205372	1.69293	1	1	2	1.69293		2.68746
VF_RS08300; VF1601 ; peptidylprolyl isomerase	169.32	267.3	315.7	1116	1193.7	1160	4.87024e-05	2352	145	0.000789987	2.20539	1	1	2	2.20539		3.10238
VF_RS08305; VF1602 ; UDP-2%2C3-diacylglucosamine diphosphatase	51.68	97.02	91.7	266.6	324.3	305.08	0.000596573	2352	618	0.00227045	1.89803	1	1	2	1.89803		2.64389
VF_RS08310; VF1603 ; EAL domain-containing protein	394.4	694.98	753.9	725.4	761.3	872.32	0.224554	2352	3032	0.174192	0.355912	0	0	0	0.355912	0.758972
VF_RS08315; VF1604 ; hypothetical protein	16.32	33.66	38.5	177.32	125.35	129.92	0.00306365	2352	1144	0.0062987	2.28958	1	1	2	2.28958		2.20075
VF_RS08320; VF1605 ; sodium-dependent transporter	512.72	364.32	597.8	290.16	162.15	197.2	0.0244781	2352	2045	0.0281529	-1.18313	1	1	2	-1.18313		1.55048
VF_RS08325; VF1606 ; cardiolipin synthase	163.88	252.78	451.5	1618.2	1351.25	1151.88	0.00245153	2352	1058	0.00544991	2.24708	1	1	2	2.24708		2.26361
VF_RS08330; VF1607 ; GTP cyclohydrolase I FolE	76.16	86.46	112.7	337.28	207	250.56	0.0121524	2352	1721	0.016608	1.52956	1	1	2	1.52956		1.77968
VF_RS08335; VF1608 ; molybdopterin molybdotransferase MoeA	484.84	448.14	738.5	1259.84	1144.25	1018.48	0.00706978	2352	1473	0.0112886	1.03395	1	1	2	1.03395		1.94736
VF_RS08340; VF1609 ; molybdopterin-synthase adenylyltransferase MoeB	43.52	41.58	70.7	111.6	79.35	129.92	0.0348122	2352	2190	0.0373874	1.04229	1	1	2	1.04229		1.42727
VF_RS08345; VF1610 ; phosphate ABC transporter substrate-binding protein	9.52	34.32	18.2	102.92	127.65	105.56	0.00102861	2352	777	0.00311363	2.43775	1	1	2	2.43775		2.50673
VF_RS08350; VF1611 ; phosphate ABC transporter permease subunit PstC	6.12	3.3	19.6	38.44	46	41.76	0.00411367	2352	1252	0.00772793	2.12059	1	1	2	2.12059		2.11194
VF_RS08355; VF1612 ; phosphate ABC transporter permease PstA	34.68	19.8	33.6	57.04	25.3	32.48	0.453136	2352	3418	0.311813	0.382488	0	0	0	0.382488	0.506106
VF_RS08360; VF1613 ; phosphate ABC transporter ATP-binding protein	28.56	17.16	62.3	35.96	28.75	42.92	0.993113	2352	3887	0.600926	-0.00521819	0	0	0	-0.00521819	0.221179
VF_RS08365; VF1614 ; hypothetical protein	66.64	60.06	90.3	158.72	127.65	127.6	0.00902687	2352	1583	0.013412	0.931831	1	0	1	0.931831	1.87251
VF_RS08370; VF1615 ; porin family protein	106.08	218.46	259.7	122.76	164.45	154.28	0.373948	2352	3303	0.266281	-0.40418	0	0	0	-0.40418	0.57466
VF_RS08375; VF1616 ; DUF2057 family protein	335.24	521.4	611.8	1123.44	1282.25	1329.36	0.00180601	2352	943	0.00450448	1.34684	1	1	2	1.34684		2.34635
VF_RS08380; VF1617 ; prepilin-type N-terminal cleavage/methylation domain-containing protein	116.96	127.38	169.4	168.64	162.15	201.84	0.121277	2352	2730	0.104485	0.364409	0	0	0	0.364409	0.980947
VF_RS08385; VF1618 ; methyl-accepting chemotaxis protein	230.52	421.08	501.9	400.52	408.25	457.04	0.673045	2352	3642	0.434652	0.134043	0	0	0	0.134043	0.361858
VF_RS08390; VF1619 ; TMAO reductase system sensor histidine kinase/response regulator TorS	427.04	615.12	603.4	1397.48	1412.2	1197.12	0.00103626	2352	778	0.00313276	1.28387	1	1	2	1.28387		2.50407
VF_RS08395; VF1620 ; TMAO reductase system periplasmic protein TorT	631.04	918.06	1688.4	1253.64	1551.35	1838.6	0.260621	2352	3105	0.197417	0.52036	0	0	0	0.52036	0.704615
VF_RS08400; VF1621 ; methylglyoxal synthase	36.04	79.2	87.5	267.84	244.95	236.64	0.000593128	2352	615	0.00226835	1.88616	1	1	2	1.88616		2.64429
VF_RS08405; VF1622 ; DNA helicase IV	323	359.04	446.6	581.56	771.65	624.08	0.014354	2352	1789	0.0188712	0.808939	1	0	1	0.808939	1.7242
VF_RS08410; VF1623 ; TIGR01666 family membrane protein	175.44	254.76	291.9	756.4	589.95	671.64	0.00185958	2352	955	0.00457982	1.48265	1	1	2	1.48265		2.33915
VF_RS08415; VF1624 ; transcriptional regulator	3431.96	5858.82	6075.3	11608.9	14645.2	13471.1	0.00268352	2352	1097	0.00575355	1.37031	1	1	2	1.37031		2.24006
VF_RS08420; VF_T0059 ; tRNA-Gly	10.2	4.62	16.1	29.76	37.95	15.08	0.0815098	2352	2557	0.074975	1.42092	0	1	1	1.42092	1.12508
VF_RS08425; VF_T0060 ; tRNA-Leu	34	44.88	28.7	59.52	65.55	51.04	0.022875	2352	2011	0.0267539	0.711067	1	0	1	0.711067	1.57261
VF_RS08430; VF_T0061 ; tRNA-Gly	14.28	3.96	8.4	7.44	6.9	13.92	0.892301	2352	3818	0.549684	0.0851674	0	0	0	0.0851674	0.259887
VF_RS08435; VF_T0062 ; tRNA-Cys	209.44	267.3	177.1	350.92	368	438.48	0.0111303	2352	1678	0.015601	0.823878	1	0	1	0.823878	1.80685
VF_RS08440; VF1625 ; CDP-diacylglycerol--glycerol-3-phosphate 3-phosphatidyltransferase	246.84	470.58	478.1	556.76	595.7	602.04	0.0732069	2352	2514	0.0684895	0.553422	0	0	0	0.553422	1.16438
VF_RS08445; VF1626 ; excinuclease ABC subunit UvrC	381.48	710.16	685.3	1784.36	1972.25	1891.96	0.000408301	2352	517	0.00185749	1.66849	1	1	2	1.66849		2.73107
VF_RS08450; VF1627 ; UvrY/SirA/GacA family response regulator transcription factor	361.08	443.52	615.3	1085	1100.55	1143.76	0.00116413	2352	819	0.00334314	1.22943	1	1	2	1.22943		2.47585
VF_RS08455; VF1628 ; DNA polymerase II	100.64	133.32	182.7	483.6	416.3	388.6	0.00141083	2352	871	0.00380973	1.62875	1	1	2	1.62875		2.41911
VF_RS08460; VF1629 ; nucleotidyltransferase	84.32	138.6	146.3	267.84	273.7	244.76	0.00290114	2352	1127	0.00605456	1.0906	1	1	2	1.0906		2.21792
VF_RS08465; VF1630 ; Na+/H+ antiporter NhaC family protein	471.24	295.02	389.2	571.64	345	387.44	0.596268	2352	3549	0.39516	0.174565	0	0	0	0.174565	0.403227
VF_RS08470; VF1631 ; H-NS histone family protein	5098.64	10610.8	17339.7	11010	14924.7	17924.3	0.425616	2352	3380	0.296168	0.408259	0	0	0	0.408259	0.528462
VF_RS08475; VF1632 ; MipA/OmpV family protein	40.8	42.9	49.7	17.36	4.6	25.52	0.0126025	2352	1742	0.0170155	-1.49037	1	1	2	-1.49037		1.76916
VF_RS08480; VF1633 ; fatty acid metabolism transcriptional regulator FadR	120.36	153.78	217.7	633.64	591.1	658.88	0.000181724	2352	336	0.00127207	1.93725	1	1	2	1.93725		2.89549
VF_RS08485; VF1634 ; Na(+)/H(+) antiporter NhaB	1181.84	1317.36	1135.4	1324.32	1321.35	1147.24	0.545725	2352	3495	0.367252	0.0615085	0	0	0	0.0615085	0.435036
VF_RS08490; VF1635 ; disulfide bond formation protein DsbB	1129.48	1931.82	1152.2	159.96	190.9	126.44	0.00923742	2352	1595	0.0136216	-3.14205	1	1	2	-3.14205		1.86577
VF_RS08495; VF1636 ; SEC-C domain-containing protein	36.72	40.92	63	39.68	44.85	48.72	0.787839	2352	3744	0.494924	-0.0778714	0	0	0	-0.0778714	0.305461
VF_RS08500; VF1637 ; prepilin-type N-terminal cleavage/methylation domain-containing protein	129.2	69.3	131.6	190.96	204.7	189.08	0.0154923	2352	1817	0.0200539	0.824892	1	0	1	0.824892	1.6978
VF_RS08505; VF1638 ; tRNA dihydrouridine(16) synthase DusC	172.04	316.8	235.9	239.32	223.1	270.28	0.954922	2352	3863	0.581407	0.0157591	0	0	0	0.0157591	0.23552
VF_RS08510; VF1639 ; GGDEF domain-containing protein	131.92	203.94	191.8	443.92	292.1	336.4	0.0225159	2352	2003	0.0264391	1.02319	1	1	2	1.02319		1.57775
VF_RS08515; VF1640 ; hypothetical protein	389.64	338.58	511.7	286.44	256.45	256.36	0.0484493	2352	2338	0.0487394	-0.633528	1	0	1	-0.633528	1.31212
VF_RS08520; VF1641 ; DNA topoisomerase III	440.64	529.98	668.5	1221.4	1185.65	1006.88	0.00323008	2352	1156	0.00657192	1.05851	1	1	2	1.05851		2.18231
VF_RS08525; VF1642 ; NADPH-dependent 2%2C4-dienoyl-CoA reductase	367.88	686.4	811.3	1479.32	1467.4	1671.56	0.00341308	2352	1173	0.00684362	1.30773	1	1	2	1.30773		2.16471
VF_RS08530; VF1643 ; signal peptide peptidase SppA	389.64	397.32	480.2	2473.8	2034.35	1771.32	0.00127873	2352	843	0.00356771	2.30904	1	1	2	2.30904		2.44761
VF_RS08535; VF1644 ; asparaginase	252.28	273.24	336.7	398.04	404.8	419.92	0.0101159	2352	1641	0.0144988	0.504013	1	0	1	0.504013	1.83867
VF_RS08540; VF1645 ; aspartate-semialdehyde dehydrogenase	625.6	1242.78	1167.6	1445.84	1403	1497.56	0.0901178	2352	2592	0.0817735	0.517659	0	0	0	0.517659	1.08739
VF_RS08545; VF1646 ; Na+/H+ antiporter NhaC	21.76	11.88	21	86.8	71.3	67.28	0.00108021	2352	789	0.0032201	2.04433	1	1	2	2.04433		2.49213
VF_RS08550; VF1647 ; hypothetical protein	63.24	71.94	114.1	334.8	216.2	250.56	0.00882388	2352	1564	0.0132697	1.68504	1	1	2	1.68504		1.87714
VF_RS08555; VF1648 ; nucleoid-associated protein YejK	260.44	345.18	271.6	985.8	732.55	647.28	0.00915885	2352	1590	0.0135482	1.43121	1	1	2	1.43121		1.86812
VF_RS08560; VF1649 ; YejL family protein	630.36	1180.74	1332.1	1123.44	1009.7	995.28	0.982977	2352	3880	0.595866	-0.00679986	0	0	0	-0.00679986	0.224851
VF_RS08565; VF1650 ; DUF3413 domain-containing protein	576.64	990.66	2095.1	6094.6	7399.1	8079.4	0.0012682	2352	841	0.00354674	2.55837	1	1	2	2.55837		2.45017
VF_RS08570; VF_T0063 ; tRNA-Ser	8.16	12.54	8.4	3.72	2.3	4.64	0.0175467	2352	1878	0.0219755	-1.44881	1	1	2	-1.44881		1.65806
VF_RS08575; VF_T0064 ; tRNA-Asp	1.36	3.3	0.7	0	0	2.32	0.408522	2352	3356	0.286306	-1.20811	0	1	1	-1.20811	0.543169
VF_RS08580; VF1651 ; carbonic anhydrase family protein	107.44	103.62	161.7	254.2	330.05	284.2	0.00466056	2352	1301	0.00842554	1.2202	1	1	2	1.2202		2.0744
VF_RS08585; VF_T00 ; tRNA-Ser	0	0	0	0	0	0	#DIV/0!	2352	3904	#DIV/0!	0	#DIV/0!	0	#DIV/0!	0	#DIV/0!	#DIV/0!
VF_RS08590; VF_T0066 ; tRNA-Ser	0	2.64	0	0	0	0	0.373901	2352	3297	0.266732	0	0	0	0	0	0.573925
VF_RS08595; VF1652 ; methyl-accepting chemotaxis protein	21.08	67.98	60.9	62	48.3	52.2	0.796356	2352	3746	0.500008	0.115862	0	0	0	0.115862	0.301023
VF_RS08600; VF1653 ; 5'-methylthioadenosine/S-adenosylhomocysteine nucleosidase	112.2	48.84	245	236.84	141.45	233.16	0.356057	2352	3267	0.256335	0.590613	0	0	0	0.590613	0.591192
VF_RS08605; VF1654 ; GNAT family N-acetyltransferase	280.84	219.12	388.5	623.72	322	419.92	0.192932	2352	2957	0.153458	0.620198	0	0	0	0.620198	0.814011
VF_RS08610; VF1655 ; ATP-binding protein	38.76	63.36	48.3	74.4	80.5	77.72	0.0205562	2352	1960	0.0246675	0.628979	1	0	1	0.628979	1.60788
VF_RS08615; VF1656 ; mechanosensitive ion channel	10.88	26.4	29.4	14.88	0	12.76	0.15282	2352	2843	0.126427	-1.2705	0	1	1	-1.2705	0.898159
VF_RS08620; VF1657 ; isopenicillin N synthase family oxygenase	80.24	44.88	95.2	274.04	253	165.88	0.012272	2352	1727	0.0167132	1.65309	1	1	2	1.65309		1.77694
VF_RS08625; VF1658 ; SDR family oxidoreductase	42.84	34.32	46.2	158.72	147.2	114.84	0.00188396	2352	962	0.00460612	1.77012	1	1	2	1.77012		2.33667
VF_RS08630; VF1659 ; hypothetical protein	24.48	53.46	54.6	176.08	167.9	200.68	0.000593831	2352	616	0.00226735	2.03893	1	1	2	2.03893		2.64448
VF_RS08635; VF1660 ; YcgN family cysteine cluster protein	110.84	171.6	170.8	435.24	609.5	534.76	0.00230203	2352	1029	0.00526178	1.80112	1	1	2	1.80112		2.27887
VF_RS08640; VF1661 ; YkgJ family cysteine cluster protein	16.32	19.14	9.8	68.2	46	35.96	0.0243308	2352	2041	0.0280382	1.73019	1	1	2	1.73019		1.55225
VF_RS08645; VF1662 ; TIGR02647 family protein	461.04	739.86	1587.6	1044.08	1079.85	1226.12	0.614559	2352	3573	0.404546	0.264693	0	0	0	0.264693	0.393032
VF_RS08650; VF1663 ; TIM44-like domain-containing protein	1077.8	1005.84	1357.3	1857.52	1906.7	2238.8	0.00602973	2352	1408	0.0100724	0.802886	1	0	1	0.802886	1.99687
VF_RS08655; VF1664 ; TetR/AcrR family transcriptional regulator	362.44	557.04	563.5	582.8	606.05	544.04	0.290219	2352	3164	0.215738	0.224681	0	0	0	0.224681	0.666074
VF_RS08660; VF1665 ; MFS transporter	110.16	196.68	237.3	1243.72	1276.5	1143.76	4.53053e-05	2352	139	0.000766604	2.75136	1	1	2	2.75136		3.11543
VF_RS08665; VF1666 ; o-succinylbenzoate--CoA ligase	65.28	44.88	70	269.08	148.35	185.6	0.0181453	2352	1891	0.0225689	1.74295	1	1	2	1.74295		1.64649
VF_RS08670; VF1667 ; o-succinylbenzoate synthase	65.96	58.74	72.1	225.68	163.3	155.44	0.00680092	2352	1458	0.010971	1.46799	1	1	2	1.46799		1.95975
VF_RS08675; VF1668 VF1669 ; 1%2C4-dihydroxy-2-naphthoyl-CoA synthase	102.68	85.14	115.5	352.16	303.6	290	0.000503667	2352	569	0.00208194	1.64063	1	1	2	1.64063		2.68153
VF_RS08680; VF1670 ; 2-succinyl-6-hydroxy-2%2C4-cyclohexadiene-1-carboxylate synthase	193.8	308.88	280.7	586.52	571.55	546.36	0.0011005	2352	799	0.00323951	1.12151	1	1	2	1.12151		2.48952
VF_RS08685; VF1671 ; 2-succinyl-5-enolpyruvyl-6-hydroxy-3-cyclohexene-1-carboxylic-acid synthase	112.88	139.26	137.2	849.4	741.75	794.6	3.2428e-05	2352	109	0.000699731	2.61534	1	1	2	2.61534		3.15507
VF_RS08690; VF1672 ; isochorismate synthase	282.88	279.84	298.2	1023	617.55	663.52	0.0199587	2352	1944	0.0241476	1.42023	1	1	2	1.42023		1.61713
VF_RS08695; VF1673 ; pyridoxal phosphate-dependent aminotransferase	63.24	35.64	60.2	386.88	312.8	296.96	0.000655996	2352	642	0.00240328	2.64732	1	1	2	2.64732		2.6192
VF_RS08700; VF1674 ; SgrR family transcriptional regulator	52.36	91.08	113.4	248	277.15	280.72	0.000890941	2352	730	0.00287054	1.64968	1	1	2	1.64968		2.54204
VF_RS08705; VF_2625 ; hypothetical protein	14.28	41.58	35	8.68	14.95	13.92	0.103355	2352	2660	0.0913872	-1.27483	0	1	1	-1.27483	1.03911
VF_RS08710; VF1675 ; dihydrofolate reductase	11.56	9.9	16.8	33.48	17.25	17.4	0.159651	2352	2869	0.130882	0.832453	0	0	0	0.832453	0.883121
VF_RS08715; VF1676 ; TetR/AcrR family transcriptional regulator	63.24	69.96	139.3	143.84	74.75	117.16	0.54061	2352	3492	0.364122	0.301131	0	0	0	0.301131	0.438753
VF_RS08720; VF1677 ; AraC family transcriptional regulator	77.52	156.42	95.9	224.44	185.15	211.12	0.0215513	2352	1985	0.0255358	0.912153	1	0	1	0.912153	1.59285
VF_RS08725; VF1678 ; iron-containing alcohol dehydrogenase	1017.96	884.4	881.3	4281.72	3554.65	3068.2	0.00159613	2352	901	0.00416658	1.96988	1	1	2	1.96988		2.38022
VF_RS08730; VF1679 ; hypothetical protein	166.6	217.8	376.6	64.48	50.6	74.24	0.0400717	2352	2250	0.0418883	-2.00707	1	1	2	-2.00707		1.37791
VF_RS08735; VF1680 ; DMT family transporter	38.08	27.72	56.7	96.72	193.2	125.28	0.0308091	2352	2131	0.0340042	1.76102	1	1	2	1.76102		1.46847
VF_RS08740; VF1681 ; coniferyl aldehyde dehydrogenase	168.64	306.9	244.3	1125.92	775.1	749.36	0.00731943	2352	1485	0.0115928	1.88045	1	1	2	1.88045		1.93581
VF_RS08745; VF1682 ; deoxyguanosinetriphosphate triphosphohydrolase family protein	268.6	252.78	377.3	1279.68	1399.55	1389.68	4.27529e-05	2352	134	0.000750409	2.17876	1	1	2	2.17876		3.1247
VF_RS08750; VF1683 ; DTW domain-containing protein	29.24	36.96	36.4	89.28	69	62.64	0.0093736	2352	1605	0.0137363	1.10649	1	1	2	1.10649		1.86213
VF_RS08755; VF1684 ; rhombosortase	20.4	30.36	27.3	75.64	82.8	47.56	0.0187007	2352	1905	0.0230887	1.39999	1	1	2	1.39999		1.6366
VF_RS08760; VF1685 ; recombination protein RecR	73.44	83.82	72.1	219.48	139.15	156.6	0.0181162	2352	1889	0.0225565	1.1676	1	1	2	1.1676		1.64673
VF_RS08765; VF1686 ; YbaB/EbfC family nucleoid-associated protein	221.68	254.1	606.2	611.32	464.6	624.08	0.197226	2352	2970	0.156187	0.651861	0	0	0	0.651861	0.806355
VF_RS08770; VF1687 ; DNA polymerase III subunit gamma/tau	1632.68	1211.76	1797.6	2646.16	2045.85	2125.12	0.0475913	2352	2331	0.04802	0.554406	1	0	1	0.554406	1.31858
VF_RS08775; VF1688 ; adenine phosphoribosyltransferase	615.4	931.26	707	608.84	684.25	676.28	0.383137	2352	3323	0.271182	-0.194536	0	0	0	-0.194536	0.566739
VF_RS08780; No VF; YbaN family protein	48.28	58.08	67.9	110.36	146.05	136.88	0.00381169	2352	1212	0.00739695	1.17435	1	1	2	1.17435		2.13095
VF_RS08785; VF1689 ; response regulator	591.6	1233.54	1005.2	1677.72	1589.3	1563.68	0.0251062	2352	2053	0.0287627	0.771257	1	0	1	0.771257	1.54117
VF_RS08790; VF1690 ; LysR family transcriptional regulator	1678.92	3214.86	3395.7	1540.08	1955	1969.68	0.169484	2352	2896	0.137648	-0.601123	0	0	0	-0.601123	0.861232
VF_RS08795; VF1691 ; amidophosphoribosyltransferase	174.08	108.9	324.8	1120.96	683.1	780.68	0.0110455	2352	1677	0.0154914	2.0884	1	1	2	2.0884		1.80991
VF_RS08800; VF1692 ; colicin V production protein	219.64	347.82	331.1	598.92	626.75	704.12	0.00253962	2352	1076	0.00555129	1.10276	1	1	2	1.10276		2.25561
VF_RS08805; VF1693 ; SPOR domain-containing protein	278.8	300.3	261.8	776.24	680.8	655.4	0.000384379	2352	496	0.0018227	1.3289	1	1	2	1.3289		2.73928
VF_RS08810; VF1694 ; bifunctional tetrahydrofolate synthase/dihydrofolate synthase	320.28	489.72	429.8	1096.16	1059.15	1023.12	0.000277457	2352	426	0.00153188	1.35821	1	1	2	1.35821		2.81478
VF_RS08815; VF1695 ; acetyl-CoA carboxylase%2C carboxyltransferase subunit beta	406.64	508.86	597.8	1578.52	1404.15	1415.2	0.000260457	2352	412	0.00148688	1.53911	1	1	2	1.53911		2.82772
VF_RS08820; VF1696 ; tRNA pseudouridine(38-40) synthase TruA	282.88	335.94	450.1	760.12	647.45	905.96	0.00981658	2352	1625	0.0142084	1.11394	1	1	2	1.11394		1.84746
VF_RS08825; VF1697 ; hypothetical protein	1498.72	1859.22	2590.7	5897.44	4572.4	4749.04	0.0041682	2352	1254	0.00781787	1.35523	1	1	2	1.35523		2.10691
VF_RS08830; VF1698 ; aspartate-semialdehyde dehydrogenase	304.64	414.48	296.1	1061.44	1229.35	988.32	0.000735036	2352	680	0.00254236	1.69151	1	1	2	1.69151		2.59476
VF_RS08835; VF1699 ; 4-phosphoerythronate dehydrogenase	242.76	269.28	175.7	591.48	722.2	532.44	0.00350787	2352	1184	0.00696834	1.42456	1	1	2	1.42456		2.15687
VF_RS08840; VF1700 ; beta-ketoacyl-ACP synthase I	603.84	672.54	727.3	2513.48	2558.75	2025.36	0.000623926	2352	629	0.00233303	1.82468	1	1	2	1.82468		2.63208
VF_RS08845; VF1701 ; bifunctional tRNA (5-methylaminomethyl-2-thiouridine)(34)-methyltransferase MnmD/FAD-dependent 5-carboxymethylaminomethyl-2-thiouridine(34) oxidoreductase MnmC	271.32	251.46	354.9	641.08	562.35	636.84	0.00140224	2352	867	0.003804	1.06815	1	1	2	1.06815		2.41976
VF_RS08850; VF1702 ; lytic murein transglycosylase	354.96	421.08	461.3	876.68	808.45	847.96	0.000300545	2352	441	0.00160291	1.03366	1	1	2	1.03366		2.79509
VF_RS08855; VF1703 ; YcgL domain-containing protein	175.44	157.08	231.7	380.68	403.65	390.92	0.000960987	2352	753	0.00300165	1.05864	1	1	2	1.05864		2.52264
VF_RS08860; VF1704 ; septum site-determining protein MinC	409.36	405.24	554.4	984.56	1038.45	882.76	0.00157252	2352	896	0.00412787	1.0858	1	1	2	1.0858		2.38427
VF_RS08865; VF1705 ; septum site-determining protein MinD	516.8	560.34	536.2	1734.76	1737.65	1547.44	5.99335e-05	2352	165	0.000854325	1.63759	1	1	2	1.63759		3.06838
VF_RS08870; VF1706 ; cell division topological specificity factor MinE	14.28	4.62	27.3	49.6	24.15	37.12	0.094013	2352	2609	0.0847522	1.2629	0	1	1	1.2629	1.07185
VF_RS08875; VF1707 ; ribonuclease D	67.32	47.52	109.2	117.8	86.25	140.36	0.170116	2352	2897	0.138113	0.620371	0	0	0	0.620371	0.859766
VF_RS08880; VF1708 ; long-chain-fatty-acid--CoA ligase FadD	376.72	308.88	410.9	1153.2	951.05	974.4	0.000723527	2352	671	0.00253612	1.48939	1	1	2	1.48939		2.59583
VF_RS08885; VF1709 ; alpha/beta hydrolase	150.96	215.16	290.5	179.8	171.35	148.48	0.274824	2352	3134	0.206249	-0.394199	0	0	0	-0.394199	0.685608
VF_RS08890; VF1710 ; Slp family lipoprotein	99.96	132	126	68.2	79.35	90.48	0.0272224	2352	2080	0.0307822	-0.588655	1	0	1	-0.588655	1.5117
VF_RS08895; VF1711 ; hypothetical protein	38.08	56.76	40.6	181.04	101.2	78.88	0.0756759	2352	2526	0.0704631	1.41482	0	1	1	1.41482	1.15204
VF_RS08900; VF1712 ; tRNA (adenosine(37)-N6)-threonylcarbamoyltransferase complex dimerization subunit type 1 TsaB	87.04	63.36	71.4	343.48	189.75	156.6	0.054635	2352	2390	0.0537664	1.63698	0	1	1	1.63698	1.26949
VF_RS08905; VF1713 ; ATP-dependent DNA helicase	352.92	415.14	618.1	1585.96	1354.7	1475.52	0.000635442	2352	632	0.00236481	1.67171	1	1	2	1.67171		2.6262
VF_RS08910; VF1714 ; formyltetrahydrofolate deformylase	190.4	420.42	368.2	1268.52	1692.8	1608.92	0.00124468	2352	834	0.00351018	2.22286	1	1	2	2.22286		2.45467
VF_RS08915; VF1715 ; alpha/beta hydrolase	35.36	36.96	83.3	174.84	57.5	171.68	0.117887	2352	2720	0.101938	1.3764	0	1	1	1.3764	0.991666
VF_RS08920; VF1716 ; helix-turn-helix transcriptional regulator	37.4	67.32	67.9	150.04	139.15	120.64	0.00394037	2352	1231	0.00752864	1.24743	1	1	2	1.24743		2.12328
VF_RS08925; VF1717 ; DMT family transporter	42.84	111.54	99.4	49.6	97.75	58	0.566263	2352	3515	0.378905	-0.305493	0	0	0	-0.305493	0.42147
VF_RS08930; VF1718 ; pyridoxal phosphate-dependent aminotransferase	124.44	144.54	142.8	207.08	220.8	151.96	0.0635257	2352	2457	0.0608109	0.493781	0	0	0	0.493781	1.21602
VF_RS08935; VF1719 ; PTS maltose transporter subunit IICB	292.4	147.84	230.3	468.72	241.5	207.64	0.421055	2352	3370	0.293864	0.452951	0	0	0	0.452951	0.531854
VF_RS08940; VF1720 ; Mal regulon transcriptional regulator MalI	184.96	171.6	200.2	450.12	282.9	240.12	0.0981533	2352	2635	0.0876116	0.805592	0	0	0	0.805592	1.05744
VF_RS08945; VF_2629 ; YqaE/Pmp3 family membrane protein	123.76	203.94	226.8	84.32	158.7	105.56	0.147415	2352	2824	0.122776	-0.669698	0	0	0	-0.669698	0.910887
VF_RS08950; VF1721 ; 5-methyltetrahydropteroyltriglutamate--homocysteine S-methyltransferase	201.96	227.04	255.5	556.76	247.25	353.8	0.161827	2352	2872	0.132527	0.758276	0	0	0	0.758276	0.877695
VF_RS08955; VF1722 ; LysR family transcriptional regulator	42.16	82.5	85.4	167.4	265.65	203	0.0112711	2352	1685	0.0157327	1.59834	1	1	2	1.59834		1.8032
VF_RS08960; VF_2630 ; DUF4250 domain-containing protein	18638.8	35411.6	27906.2	7304.84	8883.75	10608.2	0.0204888	2352	1958	0.0246117	-1.6128	1	1	2	-1.6128		1.60886
VF_RS08965; VF1723 ; hypothetical protein	506.6	1666.5	1764.7	863.04	1215.55	1178.56	0.617078	2352	3576	0.405864	-0.27378	0	0	0	-0.27378	0.39162
VF_RS08970; VF1724 ; anaerobic C4-dicarboxylate transporter DcuC	233.24	342.54	240.8	446.4	382.95	317.84	0.0976213	2352	2631	0.0872692	0.490438	0	0	0	0.490438	1.05914
VF_RS08975; VF1725 ; alpha/beta hydrolase	46.24	62.7	81.2	226.92	250.7	277.24	0.000442325	2352	533	0.00195187	1.98915	1	1	2	1.98915		2.70955
VF_RS08980; VF1726 ; YgiQ family radical SAM protein	701.08	836.22	986.3	1501.64	1416.8	1409.4	0.00234999	2352	1041	0.00530949	0.778164	1	0	1	0.778164	2.27495
VF_RS08985; VF1727 ; tyrosine--tRNA ligase	465.12	410.52	527.1	1980.28	1664.05	1424.48	0.0017505	2352	939	0.00438465	1.8534	1	1	2	1.8534		2.35807
VF_RS08990; VF1728 ; phosphoribosylglycinamide formyltransferase	1153.28	2630.76	3159.1	12736	12973.1	12518.7	7.06642e-05	2352	189	0.000879377	2.46097	1	1	2	2.46097		3.05582
VF_RS08995; VF_2631 ; YnhF family membrane protein	23.12	7.92	123.2	33.48	4.6	26.68	0.467561	2352	3427	0.320894	-1.252	0	1	1	-1.252	0.493639
VF_RS09000; VF1729 ; outer membrane beta-barrel protein	105.4	240.9	182	331.08	466.9	367.72	0.01969	2352	1933	0.023958	1.14177	1	1	2	1.14177		1.62055
VF_RS09005; VF1730 ; sodium-dependent transporter	142.8	132	196	167.4	140.3	120.64	0.586771	2352	3539	0.389965	-0.136358	0	0	0	-0.136358	0.408975
VF_RS09010; VF_2632 ; MetS family NSS transporter small subunit	0	0	0	0	0	0	#DIV/0!	2352	3905	#DIV/0!	0	#DIV/0!	0	#DIV/0!	0	#DIV/0!	#DIV/0!
VF_RS09015; VF1731 ; glutathione S-transferase	7.48	5.94	5.6	50.84	48.3	34.8	0.00157327	2352	897	0.00412524	2.816	1	1	2	2.816		2.38455
VF_RS09020; VF1732 ; PTS glucose transporter subunit IIBC	2261	2413.62	2104.2	5666.8	4577	4239.8	0.00428623	2352	1266	0.00796305	1.09531	1	1	2	1.09531		2.09892
VF_RS09025; VF1733 ; YchF/TatD family DNA exonuclease	310.08	859.32	934.5	525.76	690	842.16	0.947078	2352	3858	0.577379	-0.0318792	0	0	0	-0.0318792	0.238539
VF_RS09030; VF1734 ; DNA polymerase III subunit delta'	387.6	846.78	758.1	587.76	572.7	595.08	0.604734	2352	3558	0.399757	-0.18265	0	0	0	-0.18265	0.398204
VF_RS09035; VF1735 ; dTMP kinase	422.28	379.5	566.3	419.12	270.25	270.28	0.144464	2352	2815	0.120703	-0.511572	0	0	0	-0.511572	0.918282
VF_RS09040; VF1736 ; endolytic transglycosylase MltG	118.32	66	151.2	257.92	196.65	216.92	0.0217265	2352	1989	0.0256916	1.00097	1	1	2	1.00097		1.59021
VF_RS09045; VF1737 ; aminodeoxychorismate lyase	238	371.58	405.3	443.92	572.7	591.6	0.0456525	2352	2309	0.0465027	0.664156	1	0	1	0.664156	1.33252
VF_RS09050; VF1738 ; beta-ketoacyl-ACP synthase II	459.68	732.6	543.2	5369.2	5083	4485.72	8.59822e-05	2352	218	0.000927661	3.10557	1	1	2	3.10557		3.03261
VF_RS09055; VF1739 ; acyl carrier protein	3123.24	6767.64	7625.1	21341.6	22074.2	22629.3	0.000347675	2352	467	0.00175103	1.91478	1	1	2	1.91478		2.75671
VF_RS09060; VF1740 ; 3-oxoacyl-ACP reductase FabG	1291.32	1929.18	2353.4	8366.28	8996.45	9234.76	6.41814e-05	2352	174	0.000867556	2.25453	1	1	2	2.25453		3.0617
VF_RS09065; VF1741 ; ACP S-malonyltransferase	676.6	651.42	730.1	3283.52	2750.8	2433.68	0.00101365	2352	771	0.00309223	2.04069	1	1	2	2.04069		2.50973
VF_RS09070; VF1742 ; ketoacyl-ACP synthase III	250.24	84.48	220.5	933.72	608.35	798.08	0.00516846	2352	1354	0.008978	2.07547	1	1	2	2.07547		2.04682
VF_RS09075; VF1743 ; phosphate acyltransferase PlsX	193.8	141.9	247.1	837	767.05	783	8.39798e-05	2352	214	0.000922993	2.03416	1	1	2	2.03416		3.0348
VF_RS09080; VF1744 ; 50S ribosomal protein L32	405.28	293.7	386.4	567.92	485.3	411.8	0.0896814	2352	2591	0.081409	0.43272	0	0	0	0.43272	1.08933
VF_RS09085; VF1745 ; 23S rRNA accumulation protein YceD	19497.6	6193.44	16258.9	8719.68	4151.5	4435.84	0.126689	2352	2753	0.108236	-1.27731	0	1	1	-1.27731	0.965629
VF_RS09090; VF1746 ; septum formation inhibitor Maf	21.08	33	43.4	44.64	67.85	84.68	0.0665812	2352	2472	0.0633491	1.01626	0	1	1	1.01626	1.19826
VF_RS09095; VF1747 ; 23S rRNA pseudouridine(955/2504/2580) synthase RluC	222.36	237.6	331.1	701.84	460	506.92	0.0229419	2352	2013	0.0268055	1.07692	1	1	2	1.07692		1.57178
VF_RS09100; VF1748 ; ribonuclease E	4254.76	2186.58	4137	14361.7	9522	9542.16	0.0119968	2352	1708	0.0165201	1.65985	1	1	2	1.65985		1.78199
VF_RS09105; VF1749 ; SulP family inorganic anion transporter	399.84	597.96	452.9	1159.4	1352.4	1111.28	0.00156028	2352	893	0.00410948	1.32047	1	1	2	1.32047		2.38621
VF_RS09110; VF1750 ; cob(I)yrinic acid a%2Cc-diamide adenosyltransferase	19.04	36.3	65.1	60.76	50.6	100.92	0.207991	2352	2993	0.163446	0.817654	0	0	0	0.817654	0.786626
VF_RS09115; VF1751 ; AsmA family protein	969	1144.44	1857.8	3116.12	2273.55	2307.24	0.0326033	2352	2160	0.0355014	0.95469	1	0	1	0.95469	1.44975
VF_RS09120; VF1752 ; uridine kinase	280.16	372.9	359.1	1209	1107.45	1113.6	5.11495e-05	2352	154	0.000781192	1.76079	1	1	2	1.76079		3.10724
VF_RS09125; VF1753 ; iron-sulfur cluster carrier protein ApbC	276.08	379.5	369.6	1020.52	944.15	886.24	0.000281835	2352	430	0.00154157	1.47555	1	1	2	1.47555		2.81204
VF_RS09130; VF1754 ; methionine--tRNA ligase	1126.76	889.68	1079.4	2405.6	2317.25	1914	0.00215013	2352	1007	0.00502194	1.10017	1	1	2	1.10017		2.29913
VF_RS09135; VF1755 ; orotidine-5'-phosphate decarboxylase	15.64	17.82	21.7	398.04	320.85	349.16	0.000117236	2352	254	0.00108559	4.27521	1	1	2	4.27521		2.96433
VF_RS09140; VF1756 ; lipopolysaccharide assembly protein LapB	82.28	68.64	106.4	623.72	428.95	419.92	0.00385621	2352	1222	0.00742211	2.51672	1	1	2	2.51672		2.12947
VF_RS09145; VF1757 ; DUF1049 domain-containing protein	161.16	102.96	204.4	424.08	317.4	354.96	0.00816188	2352	1528	0.0125633	1.22664	1	1	2	1.22664		1.9009
VF_RS09150; VF1758 ; integration host factor subunit beta	3484.32	1336.5	5766.6	2608.96	1583.55	2491.68	0.379925	2352	3313	0.26972	-0.663526	0	0	0	-0.663526	0.569086
VF_RS09155; VF1759 ; 30S ribosomal protein S1	179068	108494	164301	80469.8	51356.7	53119.9	0.0192438	2352	1917	0.0236105	-1.28878	1	1	2	-1.28878		1.62689
VF_RS09160; VF1760 ; (d)CMP kinase	31145.4	34445.4	21303.1	13353.6	7223.15	7363.68	0.0114091	2352	1687	0.0159065	-1.6369	1	1	2	-1.6369		1.79843
VF_RS09165; VF1761 ; 3-phosphoshikimate 1-carboxyvinyltransferase	294.44	353.1	339.5	1807.92	1680.15	1543.96	6.65471e-05	2352	181	0.000864745	2.34996	1	1	2	2.34996		3.06311
VF_RS09170; VF1762 ; leucyl/phenylalanyl-tRNA--protein transferase	46.92	41.58	78.4	142.6	161	164.72	0.00167759	2352	927	0.00425641	1.48851	1	1	2	1.48851		2.37096
VF_RS09175; VF1763 ; arginyltransferase	114.92	169.62	211.4	546.84	512.9	584.64	0.000387243	2352	500	0.00182159	1.72931	1	1	2	1.72931		2.73955
VF_RS09180; VF1764 ; translation initiation factor IF-1	255	570.9	450.1	163.68	126.5	155.44	0.0405241	2352	2255	0.0422673	-1.51774	1	1	2	-1.51774		1.374
VF_RS09185; VF1765 ; ATP-dependent Clp protease ATP-binding subunit ClpA	1434.12	1059.3	1428	7893.84	7886.7	8282.4	3.09442e-06	2352	21	0.000346575	2.61736	1	1	2	2.61736		3.4602
VF_RS09190; VF1766 ; ATP-dependent Clp protease adapter ClpS	727.6	636.24	895.3	3343.04	3225.75	3186.52	9.68288e-06	2352	45	0.000506092	2.11041	1	1	2	2.11041		3.29577
VF_RS09195; VF1767 ; cold shock domain-containing protein CspD	73.44	68.64	95.2	312.48	271.4	249.4	0.000600627	2352	620	0.00227851	1.81221	1	1	2	1.81221		2.64235
VF_RS09200; VF1768 ; DUF4136 domain-containing protein	322.32	396	621.6	209.56	167.9	194.88	0.0480109	2352	2335	0.0483604	-1.2272	1	1	2	-1.2272		1.31551
VF_RS09205; VF1769 ; YdiU family protein	67.32	76.56	59.5	496	273.7	292.32	0.0159932	2352	1833	0.0205216	2.38456	1	1	2	2.38456		1.68779
VF_RS09210; VF_T00 ; tRNA-Arg	0	0	0.7	0	1.15	0	0.75498	2352	3718	0.477599	0.716207	0	0	0	0.716207	0.320937
VF_RS09215; VF1770 ; bifunctional methylenetetrahydrofolate dehydrogenase/methenyltetrahydrofolate cyclohydrolase FolD	645.32	1067.22	1143.8	3039.24	4043.4	3788.56	0.00139968	2352	866	0.00380144	1.92827	1	1	2	1.92827		2.42005
VF_RS09220; VF1771 VF1772 ; PrkA family serine protein kinase	2018.92	6044.94	5531.4	47690.4	49849	52509.7	1.73982e-05	2352	74	0.00055298	3.46426	1	1	2	3.46426		3.25729
VF_RS09225; VF1773 ; YeaH/YhbH family protein	386.92	545.82	667.8	8479.12	7132.3	6955.36	0.000138086	2352	280	0.00115992	3.81757	1	1	2	3.81757		2.93557
VF_RS09230; VF1774 ; SpoVR family protein	200.6	365.64	507.5	9665.8	9145.95	9174.44	1.2195e-06	2352	9	0.000318696	4.704	1	1	2	4.704		3.49662
VF_RS09235; VF1775 ; NADP-dependent isocitrate dehydrogenase	2399.04	2162.16	2310.7	9915.04	7603.8	5909.04	0.00900387	2352	1581	0.0133947	1.76945	1	1	2	1.76945		1.87307
VF_RS09240; VF1776 ; pseudouridine synthase	104.72	81.18	155.4	359.6	325.45	380.48	0.000883161	2352	726	0.00286115	1.64246	1	1	2	1.64246		2.54346
VF_RS09245; VF_2633 ; lipoprotein	18.36	15.18	75.6	31	10.35	42.92	0.723256	2352	3684	0.461753	-0.373089	0	0	0	-0.373089	0.33559
VF_RS09250; VF1777 ; hypothetical protein	37.4	64.68	124.6	99.2	110.4	135.72	0.229697	2352	3043	0.177538	0.607277	0	0	0	0.607277	0.75071
VF_RS09255; VF1778 ; methyl-accepting chemotaxis protein	13.6	11.88	31.5	13.64	12.65	3.48	0.268116	2352	3117	0.202313	-0.936596	0	0	0	-0.936596	0.693976
VF_RS09260; VF1779 ; DUF1971 domain-containing protein	19.72	38.28	39.9	45.88	58.65	71.92	0.0576254	2352	2410	0.0562385	0.849879	0	0	0	0.849879	1.24997
VF_RS09265; VF1780 ; ferredoxin--NADP reductase	85.68	108.24	100.8	261.64	248.4	259.84	3.51821e-05	2352	118	0.000701257	1.38529	1	1	2	1.38529		3.15412
VF_RS09270; VF1781 ; NADH:flavorubredoxin reductase NorW	95.88	168.96	121.1	176.08	197.8	163.56	0.0996165	2352	2642	0.088682	0.477727	0	0	0	0.477727	1.05216
VF_RS09275; VF1782 ; anaerobic nitric oxide reductase flavorubredoxin	37.4	87.12	59.5	47.12	33.35	48.72	0.295165	2352	3173	0.218792	-0.510368	0	0	0	-0.510368	0.659968
VF_RS09280; VF1783 ; nitric oxide reductase transcriptional regulator NorR	104.72	101.64	133	239.32	202.4	256.36	0.00312855	2352	1150	0.00639857	1.04058	1	1	2	1.04058		2.19392
VF_RS09285; VF1784 ; tRNA 2-thiouridine(34) synthase MnmA	1200.2	1309.44	1281.7	2253.08	1674.4	1518.44	0.0710636	2352	2499	0.0668834	0.522468	0	0	0	0.522468	1.17468
VF_RS09290; VF1785 ; high frequency lysogenization protein HflD	397.12	415.8	251.3	1514.04	805	459.36	0.143646	2352	2812	0.120148	1.38446	0	1	1	1.38446	0.920285
VF_RS09295; VF1786 ; adenylosuccinate lyase	647.36	1302.18	977.9	6315.32	6867.8	5607.44	0.000210109	2352	363	0.00136137	2.6823	1	1	2	2.6823		2.86602
VF_RS09300; VF1787 ; helix-turn-helix domain-containing protein	178.16	302.28	307.3	240.56	269.1	264.48	0.921388	2352	3843	0.563909	-0.025125	0	0	0	-0.025125	0.248791
VF_RS09305; VF_2634 ; hypothetical protein	1.36	7.26	10.5	1.24	5.75	2.32	0.337134	2352	3243	0.244508	-1.03823	0	1	1	-1.03823	0.611707
VF_RS09310; VF1788 ; hypothetical protein	175.44	196.68	431.9	205.84	180.55	227.36	0.488754	2352	3444	0.333783	-0.38958	0	0	0	-0.38958	0.476536
VF_RS09315; VF1789 ; methyl-accepting chemotaxis protein	17	44.88	51.1	44.64	75.9	55.68	0.204442	2352	2985	0.161088	0.64131	0	0	0	0.64131	0.792936
VF_RS09320; VF1790 ; DEAD/DEAH box helicase	272	365.64	361.9	1081.28	1181.05	1112.44	4.88266e-05	2352	146	0.000786576	1.75545	1	1	2	1.75545		3.10426
VF_RS09325; VF1791 ; patatin-like phospholipase family protein	150.96	169.62	205.8	535.68	348.45	341.04	0.0238797	2352	2031	0.0276538	1.21881	1	1	2	1.21881		1.55824
VF_RS09330; VF1792 ; Cys-tRNA(Pro) deacylase	138.04	122.1	247.1	438.96	324.3	278.4	0.0449558	2352	2300	0.0459722	1.03814	1	1	2	1.03814		1.3375
VF_RS09335; VF1793 ; formate--tetrahydrofolate ligase	411.4	293.04	492.1	814.68	813.05	798.08	0.00212407	2352	1001	0.00499082	1.0196	1	1	2	1.0196		2.30183
VF_RS09340; VF1794 ; YfbU family protein	607.24	1052.04	998.9	1320.6	1298.35	1292.24	0.0410464	2352	2264	0.0426419	0.557169	1	0	1	0.557169	1.37016
VF_RS09345; VF1795 ; porin	36.04	40.26	24.5	76.88	55.2	41.76	0.0967119	2352	2628	0.0865549	0.786264	0	0	0	0.786264	1.06271
VF_RS09350; VF1796 ; 23S rRNA (guanine(745)-N(1))-methyltransferase	59.84	78.54	89.6	171.12	118.45	105.56	0.0633325	2352	2454	0.0607001	0.79342	0	0	0	0.79342	1.21681
VF_RS09355; VF1797 ; outer membrane beta-barrel protein	10.88	27.06	35.7	42.16	74.75	61.48	0.0430021	2352	2285	0.044263	1.27647	1	1	2	1.27647		1.35396
VF_RS09360; VF1798 ; H(+)/Cl(-) exchange transporter ClcA	172.04	304.92	258.3	758.88	617.55	718.04	0.00138019	2352	863	0.00376153	1.51026	1	1	2	1.51026		2.42464
VF_RS09365; VF1799; lauroyl-Kdo(2)-lipid IV(A) myristoyltransferase	561.68	1047.42	1071.7	1155.68	1542.15	1405.92	0.0776775	2352	2536	0.0720416	0.614279	0	0	0	0.614279	1.14242
VF_RS09370; VF1800 ; HIT family protein	173.4	199.98	169.4	1065.16	724.5	651.92	0.00773564	2352	1509	0.0120571	2.16938	1	1	2	2.16938		1.91876
VF_RS09375; VF1801 ; YfcL family protein	77.52	91.08	125.3	84.32	155.25	171.68	0.26682	2352	3114	0.201529	0.48469	0	0	0	0.48469	0.695662
VF_RS09380; VF1802 ; elongation factor P hydroxylase	311.44	464.64	367.5	394.32	370.3	303.92	0.657329	2352	3621	0.426965	-0.0979164	0	0	0	-0.0979164	0.369608
VF_RS09385; VF1803 ; MgtC/SapB family protein	14.28	12.54	15.4	16.12	16.1	29	0.221414	2352	3022	0.172325	0.536076	0	0	0	0.536076	0.763652
VF_RS09390; VF1804 ; trimeric intracellular cation channel family protein	48.96	11.22	27.3	66.96	31.05	34.8	0.392888	2352	3337	0.276917	0.602339	0	0	0	0.602339	0.55765
VF_RS09395; VF1805 ; chorismate synthase	167.28	157.74	249.2	988.28	776.25	861.88	0.000551758	2352	595	0.00218107	2.19342	1	1	2	2.19342		2.66133
VF_RS09400; VF1806 ; 50S ribosomal protein L3 N(5)-glutamine methyltransferase	205.36	208.56	292.6	533.2	349.6	472.12	0.0240343	2352	2033	0.0278056	0.939405	1	0	1	0.939405	1.55587
VF_RS09405; VF1807 ; endonuclease SmrB	153	193.38	291.2	436.48	295.55	319	0.0827496	2352	2560	0.0760262	0.721126	0	0	0	0.721126	1.11904
VF_RS09410; VF1808 ; phosphohistidine phosphatase SixA	31.96	18.48	79.1	285.2	174.8	249.4	0.00663057	2352	1449	0.0107627	2.4532	1	1	2	2.4532		1.96808
VF_RS09415; VF1809 ; insulinase family protein	509.32	593.34	932.4	3705.12	3408.6	3027.6	0.000326031	2352	455	0.00168533	2.3171	1	1	2	2.3171		2.77332
VF_RS09420; VF1810 ; fatty acid oxidation complex subunit alpha FadJ	678.64	1049.4	1143.8	2853.24	2170.05	2302.6	0.00419829	2352	1257	0.00785551	1.35103	1	1	2	1.35103		2.10483
VF_RS09425; VF1811 ; acetyl-CoA C-acyltransferase FadI	1272.96	2287.56	3393.6	3893.6	4281.45	4515.88	0.0401757	2352	2251	0.0419783	0.867858	1	0	1	0.867858	1.37698
VF_RS09430; VF1812 ; outer membrane protein transport protein	1892.44	1812.36	2231.6	8915.6	8385.8	9096.72	1.05653e-05	2352	48	0.000517701	2.15277	1	1	2	2.15277		3.28592
VF_RS09435; VF1813 ; outer membrane protein transport protein	31.96	44.22	70.7	32.24	26.45	27.84	0.156915	2352	2860	0.129043	-0.763366	0	0	0	-0.763366	0.889265
VF_RS09440; VF1814 ; DUF2238 domain-containing protein	69.36	71.28	88.9	353.4	349.6	296.96	0.000182362	2352	339	0.00126524	2.12312	1	1	2	2.12312		2.89783
VF_RS09445; VF1815 ; VacJ family lipoprotein	244.12	557.04	630	200.88	265.65	331.76	0.164745	2352	2881	0.134495	-0.8422	0	0	0	-0.8422	0.871293
VF_RS09450; VF1816 ; c-type cytochrome biogenesis protein CcmI	460.36	446.16	662.2	1087.48	724.5	713.4	0.087001	2352	2580	0.0793126	0.686913	0	0	0	0.686913	1.10066
VF_RS09455; VF1817 ; cytochrome c-type biogenesis protein CcmH	376.04	298.32	609.7	783.68	633.65	714.56	0.0518817	2352	2367	0.0515529	0.73142	0	0	0	0.73142	1.28775
VF_RS09460; VF1818 ; DsbE family thiol:disulfide interchange protein	550.8	817.08	1046.5	1173.04	977.5	955.84	0.220505	2352	3019	0.171788	0.363582	0	0	0	0.363582	0.765008
VF_RS09465; VF1819 ; heme lyase CcmF/NrfE family subunit	763.64	631.62	823.9	1935.64	1247.75	1193.64	0.0428096	2352	2282	0.0441228	0.979939	1	0	1	0.979939	1.35534
VF_RS09470; VF1820 ; cytochrome c maturation protein CcmE	342.04	148.5	308	539.4	280.6	266.8	0.419384	2352	3366	0.293046	0.44465	0	0	0	0.44465	0.533065
VF_RS09475; VF1821 ; heme exporter protein CcmD	104.72	40.92	149.1	119.04	74.75	45.24	0.650829	2352	3618	0.423093	-0.302251	0	0	0	-0.302251	0.373564
VF_RS09480; VF1822 ; heme ABC transporter permease	622.88	458.7	1110.9	620	382.95	385.12	0.272802	2352	3130	0.204994	-0.659483	0	0	0	-0.659483	0.68826
VF_RS09490; VF1825 ; DUF2802 domain-containing protein	81.6	48.18	98	181.04	136.85	112.52	0.0530417	2352	2382	0.0523737	0.918071	0	0	0	0.918071	1.28089
VF_RS09495; VF1826 ; chemotaxis protein CheW	340	454.08	630	701.84	629.05	712.24	0.0796792	2352	2542	0.0737236	0.520751	0	0	0	0.520751	1.13239
VF_RS09500; VF1827 VF1828 ; chemotaxis protein CheW	200.6	170.94	290.5	554.28	287.5	472.12	0.0662994	2352	2471	0.0631066	0.988865	0	0	0	0.988865	1.19993
VF_RS09505; VF1829 ; ParA family protein	128.52	114.84	127.4	281.48	110.4	209.96	0.196839	2352	2969	0.155933	0.698894	0	0	0	0.698894	0.807061
VF_RS09510; VF1830 ; chemotaxis response regulator protein-glutamate methylesterase	714.68	1230.9	1131.9	1269.76	1518	1702.88	0.079981	2352	2545	0.0739157	0.545172	0	0	0	0.545172	1.13126
VF_RS09515; VF1831 ; chemotaxis protein CheA	852.04	1461.24	994.7	2284.08	1969.95	1869.92	0.0134467	2352	1772	0.017848	0.888512	1	0	1	0.888512	1.74841
VF_RS09520; VF1832 ; protein phosphatase CheZ	488.92	970.86	924	1056.48	1216.7	1242.36	0.0830196	2352	2561	0.0762445	0.560495	0	0	0	0.560495	1.11779
VF_RS09525; VF1833 ; chemotaxis response regulator CheY	432.48	1207.14	932.4	736.56	753.25	723.84	0.62642	2352	3586	0.410859	-0.216475	0	0	0	-0.216475	0.386307
VF_RS09530; VF1834 ; RNA polymerase sigma factor FliA	587.52	1054.02	551.6	1133.36	801.55	692.52	0.526992	2352	3479	0.356276	0.260654	0	0	0	0.260654	0.448213
VF_RS09535; VF1835 ; MinD/ParA family protein	1460.64	2744.94	1668.8	1980.28	2006.75	1840.92	0.971083	2352	3871	0.590025	-0.0114481	0	0	0	-0.0114481	0.22913
VF_RS09540; VF1836 ; flagellar biosynthesis protein FlhF	1119.28	1781.34	1650.6	1483.04	1404.15	1446.52	0.7399	2352	3703	0.469956	-0.0706507	0	0	0	-0.0706507	0.327943
VF_RS09545; VF1837 ; flagellar biosynthesis protein FlhA	525.64	859.98	1528.8	787.4	1185.65	1315.44	0.728596	2352	3691	0.46428	0.174216	0	0	0	0.174216	0.33322
VF_RS09550; VF1838 ; flagellar brake protein	99.96	132.66	130.9	281.48	351.9	389.76	0.00277392	2352	1107	0.00589363	1.4929	1	1	2	1.4929		2.22962
VF_RS09555; VF1839 ; flagellar biosynthesis protein FlhB	85.68	213.18	154.7	219.48	279.45	350.32	0.0669008	2352	2475	0.063576	0.904896	0	0	0	0.904896	1.19671
VF_RS09560; VF1840 ; flagellar type III secretion system protein FliR	17.68	10.56	9.8	66.96	42.55	44.08	0.00966225	2352	1619	0.0140368	2.0135	1	1	2	2.0135		1.85273
VF_RS09565; VF1841 ; flagellar biosynthesis protein FliQ	1.36	3.96	2.8	11.16	0	10.44	0.289531	2352	3162	0.215363	1.41148	0	1	1	1.41148	0.666829
VF_RS09570; VF1842 ; flagellar type III secretion system pore protein FliP	23.8	72.6	91.7	63.24	46	107.88	0.741532	2352	3705	0.470738	0.206993	0	0	0	0.206993	0.327221
VF_RS09575; VF1843 ; flagellar biosynthetic protein FliO	37.4	85.8	39.9	68.2	83.95	53.36	0.477119	2352	3434	0.326786	0.333452	0	0	0	0.333452	0.485736
VF_RS09580; VF1844 ; flagellar motor switch protein FliN	44.2	50.16	70	57.04	55.2	39.44	0.682254	2352	3651	0.439513	-0.115828	0	0	0	-0.115828	0.357028
VF_RS09585; VF1845 ; flagellar motor switch protein FliM	338.64	615.78	734.3	404.24	272.55	400.2	0.178047	2352	2927	0.14307	-0.648925	0	0	0	-0.648925	0.844451
VF_RS09590; VF1846 ; flagellar basal body-associated protein FliL	117.64	174.9	133.7	192.2	93.15	146.16	0.960473	2352	3865	0.584484	0.017728	0	0	0	0.017728	0.233227
VF_RS09595; VF1847 ; flagellar hook-length control protein FliK	387.6	566.28	648.9	476.16	361.1	480.24	0.33302	2352	3236	0.242047	-0.282773	0	0	0	-0.282773	0.616101
VF_RS09600; VF1848 ; flagella biosynthesis chaperone FliJ	35.36	41.58	72.1	58.28	33.35	49.88	0.86165	2352	3792	0.534441	-0.0747956	0	0	0	-0.0747956	0.2721
VF_RS09605; VF1849 ; flagellar protein export ATPase FliI	337.96	460.68	576.8	634.88	844.1	851.44	0.032392	2352	2153	0.035386	0.760697	1	0	1	0.760697	1.45117
VF_RS09610; VF1850 ; flagellar assembly protein FliH	189.72	324.72	245	355.88	529	377	0.0671795	2352	2479	0.0637379	0.732567	0	0	0	0.732567	1.1956
VF_RS09615; VF1851 ; flagellar motor switch protein FliG	112.2	223.74	228.9	109.12	108.1	97.44	0.0947331	2352	2614	0.085238	-0.844048	0	0	0	-0.844048	1.06937
VF_RS09620; VF1852 ; flagellar M-ring protein FliF	621.52	628.32	934.5	431.52	386.4	489.52	0.0529554	2352	2380	0.0523324	-0.740453	0	0	0	-0.740453	1.28123
VF_RS09625; VF1853 ; flagellar hook-basal body complex protein FliE	427.04	894.3	1052.1	245.52	239.2	330.6	0.0522252	2352	2370	0.0518285	-1.54154	0	1	1	-1.54154	1.28543
VF_RS09630; VF1854 ; sigma-54-dependent Fis family transcriptional regulator	259.76	457.38	471.8	404.24	242.65	380.48	0.560535	2352	3507	0.375928	-0.21072	0	0	0	-0.21072	0.424896
VF_RS09635; VF1855 ; PAS domain-containing protein	455.6	487.74	373.1	421.6	350.75	298.12	0.172661	2352	2908	0.139649	-0.298397	0	0	0	-0.298397	0.854963
VF_RS09640; VF1856 ; sigma-54-dependent Fis family transcriptional regulator	1729.92	2112	2300.9	3972.96	3153.3	3208.56	0.0111606	2352	1680	0.0156248	0.75054	1	0	1	0.75054	1.80618
VF_RS09645; VF1858 ; flagellar export chaperone FliS	55.08	64.68	41.3	73.16	90.85	118.32	0.0522399	2352	2371	0.0518213	0.809784	0	0	0	0.809784	1.28549
VF_RS09650; VF1859 ; hypothetical protein	64.6	108.24	144.2	96.72	89.7	89.32	0.583906	2352	3532	0.38883	-0.201356	0	0	0	-0.201356	0.410241
VF_RS09655; VF1860 ; flagellar filament capping protein FliD	46.24	46.86	39.2	186	159.85	131.08	0.00201621	2352	986	0.00480945	1.84996	1	1	2	1.84996		2.3179
VF_RS09660; VF1861 ; flagellar protein FlaG	26.52	10.56	9.8	37.2	42.55	33.64	0.021322	2352	1978	0.0253535	1.27425	1	1	2	1.27425		1.59596
VF_RS09665; VF1862 ; flagellin	100.64	138.6	92.4	300.08	263.35	302.76	0.000731968	2352	678	0.00253922	1.38507	1	1	2	1.38507		2.5953
VF_RS09670; VF1863 ; flagellin	29.24	41.58	41.3	152.52	112.7	161.24	0.00248801	2352	1070	0.00546897	1.92737	1	1	2	1.92737		2.26209
VF_RS09675; VF1864 ; flagellin	13.6	11.88	29.4	37.2	28.75	22.04	0.194734	2352	2963	0.154578	0.681059	0	0	0	0.681059	0.810853
VF_RS09680; VF1865 ; flagellin	23.8	54.12	57.4	43.4	34.5	23.2	0.402322	2352	3347	0.282719	-0.420592	0	0	0	-0.420592	0.548645
VF_RS09685; VF1866 ; flagellin	15.64	23.1	15.4	101.68	95.45	81.2	0.000340139	2352	463	0.00172787	2.36203	1	1	2	2.36203		2.76249
VF_RS09690; VF1867 ; flagellar hook-associated protein FlgL	40.12	28.38	51.1	105.4	93.15	73.08	0.0115599	2352	1692	0.0160691	1.18343	1	1	2	1.18343		1.79401
VF_RS09695; VF1868 ; flagellar hook-associated protein FlgK	182.92	430.32	376.6	503.44	592.25	603.2	0.0441197	2352	2294	0.0452352	0.779325	1	0	1	0.779325	1.34452
VF_RS09700; VF1869 ; flagellar assembly peptidoglycan hydrolase FlgJ	30.6	46.2	32.9	34.72	29.9	27.84	0.336989	2352	3242	0.244478	-0.246662	0	0	0	-0.246662	0.61176
VF_RS09705; VF1870 ; flagellar basal body P-ring protein FlgI	82.96	195.36	193.9	142.6	213.9	288.84	0.363214	2352	3278	0.26061	0.4506	0	0	0	0.4506	0.584009
VF_RS09710; VF1871 ; flagellar basal body L-ring protein FlgH	22.44	31.68	33.6	65.72	33.35	33.64	0.25447	2352	3091	0.193631	0.597299	0	0	0	0.597299	0.713025
VF_RS09715; VF1872 ; flagellar basal-body rod protein FlgG	22.44	23.1	30.8	114.08	81.65	77.72	0.00514253	2352	1351	0.0089528	1.84077	1	1	2	1.84077		2.04804
VF_RS09720; VF1873 ; flagellar basal body rod protein FlgF	9.52	6.6	7	73.16	32.2	55.68	0.0181037	2352	1887	0.0225649	2.80021	1	1	2	2.80021		1.64657
VF_RS09725; VF1874 ; flagellar hook protein FlgE	328.44	547.14	555.8	570.4	458.85	526.64	0.636003	2352	3600	0.415522	0.120333	0	0	0	0.120333	0.381406
VF_RS09730; VF1875 ; flagellar hook assembly protein FlgD	1039.72	386.76	1024.8	427.8	261.05	336.4	0.0973982	2352	2630	0.0871029	-1.25756	0	1	1	-1.25756	1.05997
VF_RS09735; VF1876 ; flagellar basal body rod protein FlgC	2680.56	718.74	1388.1	1027.96	448.5	383.96	0.185597	2352	2939	0.148528	-1.36361	0	1	1	-1.36361	0.828191
VF_RS09740; VF1877 ; flagellar basal body rod protein FlgB	1409.64	438.9	938.7	555.52	284.05	327.12	0.138662	2352	2794	0.116726	-1.25642	0	1	1	-1.25642	0.932832
VF_RS09745; VF1878 ; protein-glutamate O-methyltransferase	376.72	534.6	420	880.4	572.7	531.28	0.143289	2352	2809	0.119977	0.575831	0	0	0	0.575831	0.920902
VF_RS09750; VF1879 ; chemotaxis protein CheV	217.6	215.16	193.2	353.4	258.75	219.24	0.166573	2352	2886	0.135752	0.409455	0	0	0	0.409455	0.867254
VF_RS09755; VF1880 ; flagellar basal body P-ring formation protein FlgA	320.28	367.62	554.4	871.72	790.05	822.44	0.00533895	2352	1361	0.00922646	0.999774	1	0	1	0.999774	2.03497
VF_RS09760; VF1881 ; flagellar biosynthesis anti-sigma factor FlgM	331.16	234.3	434.7	757.64	719.9	708.76	0.00269954	2352	1100	0.0057721	1.12826	1	1	2	1.12826		2.23867
VF_RS09765; VF1882 ; flagellar export chaperone FlgN	203.32	300.3	228.9	503.44	526.7	593.92	0.00170701	2352	931	0.00431245	1.14866	1	1	2	1.14866		2.36528
VF_RS09770; VF1883 ; LPP20 family lipoprotein	58.48	143.22	105.7	63.24	55.2	73.08	0.19801	2352	2971	0.156755	-0.682622	0	0	0	-0.682622	0.804779
VF_RS09775; VF1884 ; hypothetical protein	19.72	34.32	28.7	12.4	23	34.8	0.617889	2352	3581	0.405829	-0.237114	0	0	0	-0.237114	0.391657
VF_RS09780; VF1885 ; flagellar assembly protein T N-terminal domain-containing protein	63.92	97.02	110.6	162.44	133.4	113.68	0.0810555	2352	2552	0.0747032	0.592769	0	0	0	0.592769	1.12666
VF_RS09785; VF1886 ; tetratricopeptide repeat protein	130.56	317.46	385.7	435.24	555.45	464	0.0703327	2352	2497	0.0662485	0.803077	0	0	0	0.803077	1.17882
VF_RS09790; VF1887 ; glutamate--tRNA ligase	1389.24	1201.2	1464.4	2677.16	2221.8	1886.16	0.0198182	2352	1939	0.0240394	0.742729	1	0	1	0.742729	1.61908
VF_RS09795; VF1888 ; lipoprotein	56.44	48.18	80.5	223.2	156.4	126.44	0.0239605	2352	2032	0.0277338	1.45079	1	1	2	1.45079		1.55699
VF_RS09800; VF1889 ; porin	217.6	452.76	388.5	626.2	714.15	765.6	0.0126198	2352	1743	0.0170291	0.991959	1	0	1	0.991959	1.76881
VF_RS09805; VF1890 ; NAD-dependent DNA ligase LigA	267.92	196.68	366.8	982.08	624.45	667	0.0174683	2352	1876	0.0219006	1.45132	1	1	2	1.45132		1.65954
VF_RS09810; VF1891 ; cell division protein ZipA	719.44	781.44	1581.3	3422.4	3960.6	4394.08	0.00183623	2352	949	0.00455091	1.93396	1	1	2	1.93396		2.3419
VF_RS09815; VF1892 ; sulfate transporter CysZ	172.72	335.94	436.1	1202.8	1578.95	1613.56	0.00164674	2352	917	0.00422371	2.21795	1	1	2	2.21795		2.37431
VF_RS09820; VF1893 ; cysteine synthase A	314.16	403.26	488.6	12228.9	11198.7	9789.24	0.000113523	2352	248	0.00107664	4.78359	1	1	2	4.78359		2.96793
VF_RS09825; VF1894 ; phosphocarrier protein Hpr	1143.08	1910.04	1609.3	3367.84	4128.5	3978.8	0.00214015	2352	1005	0.0050086	1.29936	1	1	2	1.29936		2.30028
VF_RS09830; VF1895 VF1896 ; phosphoenolpyruvate-protein phosphotransferase PtsI	945.2	704.88	915.6	5478.32	3353.4	3275.84	0.0118395	2352	1699	0.0163899	2.2385	1	1	2	2.2385		1.78542
VF_RS09835; VF1897 ; PTS glucose transporter subunit IIA	814.64	904.2	1391.6	3007	1564	1730.72	0.0955911	2352	2622	0.0857476	1.01863	0	1	1	1.01863	1.06678
VF_RS09840; VF1898 ; Dyp-type peroxidase	1249.16	2141.7	4137.7	3010.72	4278	5307	0.193442	2352	2960	0.153708	0.742488	0	0	0	0.742488	0.813303
VF_RS09845; VF1899 ; hypothetical protein	433.16	722.04	816.2	374.48	474.95	371.2	0.105707	2352	2672	0.0930477	-0.691595	0	0	0	-0.691595	1.03129
VF_RS09850; VF1900 ; DUF2919 domain-containing protein	654.16	683.76	610.4	665.88	512.9	472.12	0.18904	2352	2949	0.150771	-0.238978	0	0	0	-0.238978	0.821683
VF_RS09855; VF1901 ; DUF2956 domain-containing protein	201.96	254.1	660.8	607.6	879.75	1161.16	0.0771799	2352	2532	0.0716932	1.24573	0	1	1	1.24573	1.14452
VF_RS09860; VF1902 ; TIGR02808 family protein	0	1.98	2.8	4.96	3.45	1.16	0.312383	2352	3195	0.229961	1.00151	0	1	1	1.00151	0.638347
VF_RS09865; VF1903 ; NapC/NirT family cytochrome c	69.36	81.18	118.3	230.64	185.15	174	0.00928787	2352	1599	0.0136617	1.13345	1	1	2	1.13345		1.86449
VF_RS09870; VF1904 ; nitrate reductase cytochrome c-type subunit	102	61.38	126	427.8	274.85	290	0.0108858	2352	1671	0.0153222	1.77832	1	1	2	1.77832		1.81468
VF_RS09875; VF1905 ; periplasmic nitrate reductase subunit alpha	1656.48	1642.74	1911	7185.8	6567.65	6244.28	6.99156e-05	2352	187	0.000879366	1.94042	1	1	2	1.94042		3.05583
VF_RS09880; VF1906 ; chaperone NapD	256.36	582.12	620.2	830.8	1443.25	1469.72	0.0331033	2352	2169	0.0358963	1.35983	1	1	2	1.35983		1.44495
VF_RS09885; VF1907 ; ferredoxin-type protein NapF	193.12	361.68	442.4	333.56	589.95	714.56	0.18627	2352	2942	0.148915	0.716042	0	0	0	0.716042	0.827063
VF_RS09890; VF1908 ; nitrate/nitrite two-component system sensor histidine kinase NarQ	457.64	896.28	720.3	1116	1230.5	1216.84	0.0199939	2352	1946	0.0241653	0.780661	1	0	1	0.780661	1.61681
VF_RS09895; VF1909 ; response regulator	550.8	912.78	926.8	891.56	1047.65	1034.72	0.216961	2352	3012	0.16942	0.315131	0	0	0	0.315131	0.771036
VF_RS09900; VF1910 ; DUF4156 domain-containing protein	354.28	891	1024.8	612.56	805	933.8	0.910016	2352	3836	0.557966	0.0507523	0	0	0	0.0507523	0.253392
VF_RS09905; VF1911 ; helix-turn-helix domain-containing protein	294.44	162.36	555.8	249.24	90.85	106.72	0.209067	2352	2997	0.164073	-1.18033	0	1	1	-1.18033	0.784963
VF_RS09910; VF1912 ; type VI secretion system PAAR protein	26.52	24.42	41.3	28.52	8.05	31.32	0.420763	2352	3368	0.293834	-0.442193	0	0	0	-0.442193	0.531898
VF_RS09915; VF1913 ; ArsC family reductase	308.72	632.28	588	1176.76	1568.6	1401.28	0.00457735	2352	1296	0.00830705	1.43935	1	1	2	1.43935		2.08055
VF_RS09920; VF1914 ; succinyl-diaminopimelate desuccinylase	284.92	370.26	287	1444.6	1277.65	1100.84	0.000740853	2352	687	0.00253637	2.02066	1	1	2	2.02066		2.59579
VF_RS09925; VF1915 ; M15 family metallopeptidase	61.88	56.1	126.7	422.84	340.4	330.6	0.00156614	2352	895	0.00411571	2.16043	1	1	2	2.16043		2.38556
VF_RS09930; VF1916 ; DUF2897 family protein	19.04	23.1	35	75.64	82.8	82.36	0.00050986	2352	576	0.00208193	1.64228	1	1	2	1.64228		2.68153
VF_RS09935; VF1917 ; outer membrane protein assembly factor BamC	2382.04	3709.2	6778.8	4320.16	5069.2	4988	0.723512	2352	3685	0.461791	0.159782	0	0	0	0.159782	0.335555
VF_RS09940; VF1918 ; 4-hydroxy-tetrahydrodipicolinate synthase	1236.24	1316.04	1561.7	2069.56	1745.7	1357.2	0.196696	2352	2968	0.155872	0.330316	0	0	0	0.330316	0.807231
VF_RS09945; VF1919 ; glycine cleavage system protein R	328.44	514.14	499.8	1447.08	1201.75	1218	0.0010571	2352	781	0.00318348	1.52636	1	1	2	1.52636		2.4971
VF_RS09950; VF1920 ; thioredoxin-dependent thiol peroxidase	69.36	66	96.6	838.24	386.4	406	0.0343481	2352	2187	0.0369395	2.81349	1	1	2	2.81349		1.43251
VF_RS09955; VF1921 ; AI-2E family transporter	129.88	134.64	161	322.4	240.35	295.8	0.00517603	2352	1355	0.00898452	1.01268	1	1	2	1.01268		2.04651
VF_RS09960; VF_2637 ; sulfurtransferase TusA family protein	39.44	101.64	71.4	122.76	87.4	85.84	0.26747	2352	3115	0.201955	0.47827	0	0	0	0.47827	0.694746
VF_RS09965; VF1922 ; M48 family metallopeptidase	1440.24	2515.92	3380.3	2646.16	2857.75	2920.88	0.557277	2352	3505	0.373956	0.199557	0	0	0	0.199557	0.427179
VF_RS09970; VF1923 ; arsenate reductase (glutaredoxin)	253.64	322.74	710.5	801.04	837.2	938.44	0.0439022	2352	2292	0.0450515	1.00164	1	1	2	1.00164		1.34629
VF_RS09975; VF1924 ; DUF2069 domain-containing protein	113.56	137.28	269.5	212.04	131.1	175.16	0.990531	2352	3885	0.599673	-0.00566722	0	0	0	-0.00566722	0.222086
VF_RS09980; VF1925 ; DUF2066 domain-containing protein	1838.04	2927.1	2216.2	793.6	776.25	736.6	0.00819307	2352	1533	0.0125702	-1.59783	1	1	2	-1.59783		1.90066
VF_RS09985; VF1926 ; uracil-xanthine permease	340	318.12	514.5	1047.8	932.65	930.32	0.00138176	2352	864	0.00376147	1.31167	1	1	2	1.31167		2.42464
VF_RS09990; VF1927 ; uracil phosphoribosyltransferase	450.84	3645.18	2400.3	1561.16	6795.35	7702.4	0.208466	2352	2994	0.163765	1.30568	0	1	1	1.30568	0.78578
VF_RS09995; VF1928 ; phosphoribosylformylglycinamidine cyclo-ligase	838.44	1251.36	1059.1	3026.84	3533.95	3271.2	0.000295675	2352	437	0.00159137	1.64264	1	1	2	1.64264		2.79823
VF_RS10000; VF1929 ; phosphoribosylglycinamide formyltransferase	151.64	214.5	177.1	482.36	639.4	595.08	0.00146076	2352	877	0.00391757	1.66009	1	1	2	1.66009		2.40698
VF_RS10005; VF1930 ; class II glutamine amidotransferase	37.4	11.88	48.3	152.52	89.7	100.92	0.0209197	2352	1969	0.0249889	1.81414	1	1	2	1.81414		1.60225
VF_RS10010; VF1931 ; D-sedoheptulose 7-phosphate isomerase	282.88	436.92	254.1	679.52	531.3	520.84	0.0298382	2352	2118	0.0331348	0.83031	1	0	1	0.83031	1.47972
[truncated: 1,936 more rows]
